# Supplementary material for: Integration of multiple networks and pathways identifies cancer driver genes in pan-cancer analysis
Source: BMC Genomics. 2018 Jan 6;19:25. doi: 10.1186/s12864-017-4423-x (PMC5756345; doi:10.1186/s12864-017-4423-x)
Supplement: Supplementary file 1 — Shows potential driver genes for each pathway and network. (XLSX 415 kb) [file 12864_2017_4423_MOESM1_ESM.xlsx]

## Sheet: FRI_DRIVER
	dfer	Freq	topwhol_net	wi	d_expected_path	driver
Glycolysis / Gluconeogenesis - Homo sapiens (human).3	DLAT	3	6	0.272727272727273	0.0121636564688537	driver
Glycolysis / Gluconeogenesis - Homo sapiens (human).4	DLD	3	13	0.272727272727273	0.0263545890158496	driver
Glycolysis / Gluconeogenesis - Homo sapiens (human).7	PDHA1	3	11	0.272727272727273	0.0223000368595651	driver
Glycolysis / Gluconeogenesis - Homo sapiens (human).8	PDHB	3	7	0.272727272727273	0.0141909325469959	driver
Glycolysis / Gluconeogenesis - Homo sapiens (human).9	PFKL	2	6	0.181818181818182	0.0121636564688537	driver
Glycolysis / Gluconeogenesis - Homo sapiens (human).1	ADH1A	1	1	0.0909090909090909	0.00202727607814228	driver
Glycolysis / Gluconeogenesis - Homo sapiens (human).2	ADH1B	1	2	0.0909090909090909	0.00405455215628456	driver
Glycolysis / Gluconeogenesis - Homo sapiens (human).5	LDHA	1	9	0.0909090909090909	0.0182454847032805	driver
Glycolysis / Gluconeogenesis - Homo sapiens (human).6	LDHB	1	3	0.0909090909090909	0.00608182823442683	driver
Glycolysis / Gluconeogenesis - Homo sapiens (human).10	PFKM	1	6	0.0909090909090909	0.0121636564688537	driver
Glycolysis / Gluconeogenesis - Homo sapiens (human).11	PFKP	1	5	0.0909090909090909	0.0101363803907114	driver
Citrate cycle (TCA cycle) - Homo sapiens (human).2	DLD	5	13	0.3125	0.0383339476594176	driver
Citrate cycle (TCA cycle) - Homo sapiens (human).1	DLAT	3	6	0.1875	0.0176925912274235	driver
Citrate cycle (TCA cycle) - Homo sapiens (human).8	PDHA1	3	11	0.1875	0.0324364172502764	driver
Citrate cycle (TCA cycle) - Homo sapiens (human).9	PDHB	3	7	0.1875	0.0206413564319941	driver
Citrate cycle (TCA cycle) - Homo sapiens (human).10	SDHA	3	3	0.1875	0.00884629561371176	driver
Citrate cycle (TCA cycle) - Homo sapiens (human).11	SDHB	3	3	0.1875	0.00884629561371176	driver
Citrate cycle (TCA cycle) - Homo sapiens (human).12	SDHC	3	3	0.1875	0.00884629561371176	driver
Citrate cycle (TCA cycle) - Homo sapiens (human).13	SDHD	3	3	0.1875	0.00884629561371176	driver
Citrate cycle (TCA cycle) - Homo sapiens (human).3	DLST	2	3	0.125	0.00884629561371176	driver
Citrate cycle (TCA cycle) - Homo sapiens (human).4	IDH3A	2	4	0.125	0.0117950608182823	driver
Citrate cycle (TCA cycle) - Homo sapiens (human).5	IDH3B	2	3	0.125	0.00884629561371176	driver
Citrate cycle (TCA cycle) - Homo sapiens (human).6	IDH3G	2	3	0.125	0.00884629561371176	driver
Citrate cycle (TCA cycle) - Homo sapiens (human).7	OGDH	2	2	0.125	0.00589753040914117	driver
Citrate cycle (TCA cycle) - Homo sapiens (human).15	SUCLG1	2	2	0.125	0.00589753040914117	driver
Citrate cycle (TCA cycle) - Homo sapiens (human).14	SUCLA2	1	1	0.0625	0.00294876520457059	driver
Citrate cycle (TCA cycle) - Homo sapiens (human).16	SUCLG2	1	1	0.0625	0.00294876520457059	driver
Pentose phosphate pathway - Homo sapiens (human).1	PFKL	2	6	0.666666666666667	0.00331736085514191	driver
Pentose phosphate pathway - Homo sapiens (human).2	PFKM	1	6	0.333333333333333	0.00331736085514191	driver
Pentose phosphate pathway - Homo sapiens (human).3	PFKP	1	5	0.333333333333333	0.00276446737928492	driver
Fructose and mannose metabolism - Homo sapiens (human).1	PFKL	2	6	0.666666666666667	0.00331736085514191	driver
Fructose and mannose metabolism - Homo sapiens (human).2	PFKM	1	6	0.333333333333333	0.00331736085514191	driver
Fructose and mannose metabolism - Homo sapiens (human).3	PFKP	1	5	0.333333333333333	0.00276446737928492	driver
Galactose metabolism - Homo sapiens (human).1	PFKL	2	6	0.666666666666667	0.00331736085514191	driver
Galactose metabolism - Homo sapiens (human).2	PFKM	1	6	0.333333333333333	0.00331736085514191	driver
Galactose metabolism - Homo sapiens (human).3	PFKP	1	5	0.333333333333333	0.00276446737928492	driver
Fatty acid biosynthesis - Homo sapiens (human).1	ACACB	1	13	0.5	0.0047917434574272	driver
Fatty acid biosynthesis - Homo sapiens (human).2	FASN	1	6	0.5	0.00221157390342794	driver
Fatty acid elongation - Homo sapiens (human).1	HADHA	1	3	0.5	0.00110578695171397	driver
Fatty acid elongation - Homo sapiens (human).2	HADHB	1	2	0.5	0.000737191301142647	driver
Fatty acid degradation - Homo sapiens (human).8	CPT1A	4	13	0.333333333333333	0.0287504607445632	driver
Fatty acid degradation - Homo sapiens (human).9	CPT1B	4	11	0.333333333333333	0.0243273129377073	driver
Fatty acid degradation - Homo sapiens (human).10	CPT1C	4	12	0.333333333333333	0.0265388868411353	driver
Fatty acid degradation - Homo sapiens (human).2	ACSL1	3	10	0.25	0.0221157390342794	driver
Fatty acid degradation - Homo sapiens (human).3	ACSL3	3	13	0.25	0.0287504607445632	driver
Fatty acid degradation - Homo sapiens (human).4	ACSL5	3	10	0.25	0.0221157390342794	driver
Fatty acid degradation - Homo sapiens (human).5	ACSL6	3	8	0.25	0.0176925912274235	driver
Fatty acid degradation - Homo sapiens (human).1	ACADL	2	5	0.166666666666667	0.0110578695171397	driver
Fatty acid degradation - Homo sapiens (human).11	HADHA	2	3	0.166666666666667	0.00663472171028382	driver
Fatty acid degradation - Homo sapiens (human).12	HADHB	2	2	0.166666666666667	0.00442314780685588	driver
Fatty acid degradation - Homo sapiens (human).6	ADH1A	1	1	0.0833333333333333	0.00221157390342794	driver
Fatty acid degradation - Homo sapiens (human).7	ADH1B	1	2	0.0833333333333333	0.00442314780685588	driver
Purine metabolism - Homo sapiens (human).40	RRM1	2	6	0.0476190476190476	0.0464430519719867	driver
Purine metabolism - Homo sapiens (human).2	NME2	1	3	0.0238095238095238	0.0232215259859934	driver
Pyrimidine metabolism - Homo sapiens (human).27	POLR3A	10	33	0.27027027027027	0.225027644673793	driver
Pyrimidine metabolism - Homo sapiens (human).28	POLR3B	10	33	0.27027027027027	0.225027644673793	driver
Pyrimidine metabolism - Homo sapiens (human).29	POLR3D	10	35	0.27027027027027	0.238665683744932	driver
Pyrimidine metabolism - Homo sapiens (human).30	POLR3E	10	33	0.27027027027027	0.225027644673793	driver
Pyrimidine metabolism - Homo sapiens (human).31	POLR3F	10	33	0.27027027027027	0.225027644673793	driver
Pyrimidine metabolism - Homo sapiens (human).32	POLR3H	10	33	0.27027027027027	0.225027644673793	driver
Pyrimidine metabolism - Homo sapiens (human).5	POLD1	7	24	0.189189189189189	0.163656468853668	driver
Pyrimidine metabolism - Homo sapiens (human).6	POLD2	7	26	0.189189189189189	0.177294507924806	driver
Pyrimidine metabolism - Homo sapiens (human).7	POLD3	7	22	0.189189189189189	0.150018429782529	driver
Pyrimidine metabolism - Homo sapiens (human).8	POLD4	7	22	0.189189189189189	0.150018429782529	driver
Pyrimidine metabolism - Homo sapiens (human).35	RRM1	2	6	0.0540540540540541	0.0409141172134169	driver
Pyrimidine metabolism - Homo sapiens (human).2	NME2	1	3	0.027027027027027	0.0204570586067084	driver
Cysteine and methionine metabolism - Homo sapiens (human).1	GCLC	1	1	0.166666666666667	0.00110578695171397	driver
Cysteine and methionine metabolism - Homo sapiens (human).2	GCLM	1	2	0.166666666666667	0.00221157390342794	driver
Cysteine and methionine metabolism - Homo sapiens (human).3	LDHA	1	9	0.166666666666667	0.00995208256542573	driver
Cysteine and methionine metabolism - Homo sapiens (human).4	LDHB	1	3	0.166666666666667	0.00331736085514191	driver
Cysteine and methionine metabolism - Homo sapiens (human).5	MAT2A	1	6	0.166666666666667	0.00663472171028382	driver
Cysteine and methionine metabolism - Homo sapiens (human).6	MAT2B	1	3	0.166666666666667	0.00331736085514191	driver
Valine, leucine and isoleucine degradation - Homo sapiens (human).1	BCKDHA	3	3	0.3	0.00552893475856985	driver
Valine, leucine and isoleucine degradation - Homo sapiens (human).2	BCKDHB	3	3	0.3	0.00552893475856985	driver
Valine, leucine and isoleucine degradation - Homo sapiens (human).3	DBT	3	4	0.3	0.00737191301142647	driver
Valine, leucine and isoleucine degradation - Homo sapiens (human).4	DLD	3	13	0.3	0.023958717287136	driver
Valine, leucine and isoleucine degradation - Homo sapiens (human).5	HADHA	1	3	0.1	0.00552893475856985	driver
Valine, leucine and isoleucine degradation - Homo sapiens (human).6	HADHB	1	2	0.1	0.00368595650571323	driver
Valine, leucine and isoleucine degradation - Homo sapiens (human).7	MCCC1	1	1	0.1	0.00184297825285662	driver
Valine, leucine and isoleucine degradation - Homo sapiens (human).8	MCCC2	1	1	0.1	0.00184297825285662	driver
Valine, leucine and isoleucine degradation - Homo sapiens (human).9	PCCA	1	1	0.1	0.00184297825285662	driver
Valine, leucine and isoleucine degradation - Homo sapiens (human).10	PCCB	1	1	0.1	0.00184297825285662	driver
Lysine degradation - Homo sapiens (human).1	DLST	1	3	0.5	0.00110578695171397	driver
Lysine degradation - Homo sapiens (human).2	OGDH	1	2	0.5	0.000737191301142647	driver
Arginine and proline metabolism - Homo sapiens (human).1	CKB	1	1	0.5	0.000368595650571323	driver
Arginine and proline metabolism - Homo sapiens (human).2	CKM	1	2	0.5	0.000737191301142647	driver
Tyrosine metabolism - Homo sapiens (human).1	ADH1A	1	1	0.5	0.000368595650571323	driver
Tyrosine metabolism - Homo sapiens (human).2	ADH1B	1	2	0.5	0.000737191301142647	driver
Glutathione metabolism - Homo sapiens (human).3	RRM1	2	6	0.4	0.00552893475856985	driver
Glutathione metabolism - Homo sapiens (human).1	GCLC	1	1	0.2	0.000921489126428308	driver
Glutathione metabolism - Homo sapiens (human).2	GCLM	1	2	0.2	0.00184297825285662	driver
Glutathione metabolism - Homo sapiens (human).4	RRM2	1	6	0.2	0.00552893475856985	driver
Glutathione metabolism - Homo sapiens (human).5	RRM2B	1	7	0.2	0.00645042388499816	driver
Starch and sucrose metabolism - Homo sapiens (human).3	GYG1	4	7	0.5	0.0103206782159971	driver
Starch and sucrose metabolism - Homo sapiens (human).4	GYG2	4	4	0.5	0.00589753040914117	driver
Starch and sucrose metabolism - Homo sapiens (human).1	AGL	2	2	0.25	0.00294876520457059	driver
Starch and sucrose metabolism - Homo sapiens (human).2	GBE1	2	3	0.25	0.00442314780685588	driver
Starch and sucrose metabolism - Homo sapiens (human).5	GYS1	1	8	0.125	0.0117950608182823	driver
Starch and sucrose metabolism - Homo sapiens (human).6	GYS2	1	8	0.125	0.0117950608182823	driver
Starch and sucrose metabolism - Homo sapiens (human).7	PYGL	1	11	0.125	0.0162182086251382	driver
Starch and sucrose metabolism - Homo sapiens (human).8	PYGM	1	11	0.125	0.0162182086251382	driver
N-Glycan biosynthesis - Homo sapiens (human).1	DAD1	6	32	0.352941176470588	0.1002580169554	driver
N-Glycan biosynthesis - Homo sapiens (human).2	DDOST	6	76	0.352941176470588	0.238112790269075	driver
N-Glycan biosynthesis - Homo sapiens (human).13	RPN1	6	76	0.352941176470588	0.238112790269075	driver
N-Glycan biosynthesis - Homo sapiens (human).14	RPN2	6	82	0.352941176470588	0.256911168448212	driver
N-Glycan biosynthesis - Homo sapiens (human).15	STT3A	6	31	0.352941176470588	0.0971249539255437	driver
N-Glycan biosynthesis - Homo sapiens (human).16	STT3B	5	29	0.294117647058824	0.0908588278658312	driver
N-Glycan biosynthesis - Homo sapiens (human).17	TUSC3	5	6	0.294117647058824	0.0187983781791375	driver
N-Glycan biosynthesis - Homo sapiens (human).11	MAN2A2	4	4	0.235294117647059	0.012532252119425	driver
N-Glycan biosynthesis - Homo sapiens (human).3	DPM1	2	2	0.117647058823529	0.0062661260597125	driver
N-Glycan biosynthesis - Homo sapiens (human).4	DPM2	2	7	0.117647058823529	0.0219314412089937	driver
N-Glycan biosynthesis - Homo sapiens (human).5	DPM3	2	2	0.117647058823529	0.0062661260597125	driver
N-Glycan biosynthesis - Homo sapiens (human).6	GANAB	1	4	0.0588235294117647	0.012532252119425	driver
N-Glycan biosynthesis - Homo sapiens (human).7	MAN1A1	1	3	0.0588235294117647	0.00939918908956874	driver
N-Glycan biosynthesis - Homo sapiens (human).8	MAN1A2	1	3	0.0588235294117647	0.00939918908956874	driver
N-Glycan biosynthesis - Homo sapiens (human).9	MAN1B1	1	4	0.0588235294117647	0.012532252119425	driver
N-Glycan biosynthesis - Homo sapiens (human).10	MAN1C1	1	3	0.0588235294117647	0.00939918908956874	driver
N-Glycan biosynthesis - Homo sapiens (human).12	MOGS	1	3	0.0588235294117647	0.00939918908956874	driver
Glycosaminoglycan biosynthesis - heparan sulfate / heparin - Homo sapiens (human).1	EXT1	1	2	0.5	0.000737191301142647	driver
Glycosaminoglycan biosynthesis - heparan sulfate / heparin - Homo sapiens (human).2	EXT2	1	2	0.5	0.000737191301142647	driver
Inositol phosphate metabolism - Homo sapiens (human).40	PTEN	34	67	0.80952380952381	0.518614080353852	driver
Inositol phosphate metabolism - Homo sapiens (human).32	PLCB3	30	84	0.714285714285714	0.650202727607814	driver
Inositol phosphate metabolism - Homo sapiens (human).33	PLCB4	30	82	0.714285714285714	0.634721710283819	driver
Inositol phosphate metabolism - Homo sapiens (human).34	PLCD3	30	53	0.714285714285714	0.410246959085883	driver
Inositol phosphate metabolism - Homo sapiens (human).35	PLCD4	30	53	0.714285714285714	0.410246959085883	driver
Inositol phosphate metabolism - Homo sapiens (human).36	PLCE1	30	55	0.714285714285714	0.425727976409878	driver
Inositol phosphate metabolism - Homo sapiens (human).39	PLCZ1	30	53	0.714285714285714	0.410246959085883	driver
Inositol phosphate metabolism - Homo sapiens (human).17	PIK3C2B	26	64	0.619047619047619	0.495392554367858	driver
Inositol phosphate metabolism - Homo sapiens (human).7	INPP5B	25	48	0.595238095238095	0.371544415775894	driver
Inositol phosphate metabolism - Homo sapiens (human).9	INPP5E	25	29	0.595238095238095	0.224474751197936	driver
Inositol phosphate metabolism - Homo sapiens (human).13	OCRL	25	48	0.595238095238095	0.371544415775894	driver
Inositol phosphate metabolism - Homo sapiens (human).14	PI4KA	25	38	0.595238095238095	0.294139329155916	driver
Inositol phosphate metabolism - Homo sapiens (human).15	PI4KB	25	34	0.595238095238095	0.263177294507925	driver
Inositol phosphate metabolism - Homo sapiens (human).18	PIK3C2G	25	75	0.595238095238095	0.580538149649834	driver
Inositol phosphate metabolism - Homo sapiens (human).24	PIKFYVE	25	38	0.595238095238095	0.294139329155916	driver
Inositol phosphate metabolism - Homo sapiens (human).26	PIP4K2B	25	38	0.595238095238095	0.294139329155916	driver
Inositol phosphate metabolism - Homo sapiens (human).28	PIP5K1A	25	42	0.595238095238095	0.325101363803907	driver
Inositol phosphate metabolism - Homo sapiens (human).29	PIP5K1B	25	41	0.595238095238095	0.317360855141909	driver
Inositol phosphate metabolism - Homo sapiens (human).30	PIP5K1C	25	53	0.595238095238095	0.410246959085883	driver
Inositol phosphate metabolism - Homo sapiens (human).41	SYNJ1	25	46	0.595238095238095	0.356063398451898	driver
Inositol phosphate metabolism - Homo sapiens (human).42	SYNJ2	25	38	0.595238095238095	0.294139329155916	driver
Inositol phosphate metabolism - Homo sapiens (human).16	PIK3C2A	24	29	0.571428571428571	0.224474751197936	driver
Inositol phosphate metabolism - Homo sapiens (human).25	PIP4K2A	23	38	0.547619047619048	0.294139329155916	driver
Inositol phosphate metabolism - Homo sapiens (human).27	PIP4K2C	23	36	0.547619047619048	0.27865831183192	driver
Inositol phosphate metabolism - Homo sapiens (human).1	CDIPT	14	20	0.333333333333333	0.154810173239956	driver
Inositol phosphate metabolism - Homo sapiens (human).4	INPP1	13	13	0.30952380952381	0.100626612605971	driver
Inositol phosphate metabolism - Homo sapiens (human).2	IMPA1	12	12	0.285714285714286	0.0928861039439735	driver
Inositol phosphate metabolism - Homo sapiens (human).3	IMPA2	12	12	0.285714285714286	0.0928861039439735	driver
Inositol phosphate metabolism - Homo sapiens (human).10	INPPL1	12	18	0.285714285714286	0.13932915591596	driver
Inositol phosphate metabolism - Homo sapiens (human).5	INPP4A	9	13	0.214285714285714	0.100626612605971	driver
Inositol phosphate metabolism - Homo sapiens (human).6	INPP4B	9	13	0.214285714285714	0.100626612605971	driver
Inositol phosphate metabolism - Homo sapiens (human).11	ITPKA	9	15	0.214285714285714	0.116107629929967	driver
Inositol phosphate metabolism - Homo sapiens (human).12	ITPKB	9	15	0.214285714285714	0.116107629929967	driver
Glycosylphosphatidylinositol (GPI)-anchor biosynthesis - Homo sapiens (human).1	DPM2	5	7	0.3125	0.0206413564319941	driver
Glycosylphosphatidylinositol (GPI)-anchor biosynthesis - Homo sapiens (human).3	PIGA	5	6	0.3125	0.0176925912274235	driver
Glycosylphosphatidylinositol (GPI)-anchor biosynthesis - Homo sapiens (human).4	PIGC	5	6	0.3125	0.0176925912274235	driver
Glycosylphosphatidylinositol (GPI)-anchor biosynthesis - Homo sapiens (human).7	PIGH	5	6	0.3125	0.0176925912274235	driver
Glycosylphosphatidylinositol (GPI)-anchor biosynthesis - Homo sapiens (human).11	PIGP	5	6	0.3125	0.0176925912274235	driver
Glycosylphosphatidylinositol (GPI)-anchor biosynthesis - Homo sapiens (human).12	PIGQ	5	6	0.3125	0.0176925912274235	driver
Glycosylphosphatidylinositol (GPI)-anchor biosynthesis - Homo sapiens (human).2	GPAA1	4	5	0.25	0.0147438260228529	driver
Glycosylphosphatidylinositol (GPI)-anchor biosynthesis - Homo sapiens (human).8	PIGK	4	5	0.25	0.0147438260228529	driver
Glycosylphosphatidylinositol (GPI)-anchor biosynthesis - Homo sapiens (human).13	PIGS	4	5	0.25	0.0147438260228529	driver
Glycosylphosphatidylinositol (GPI)-anchor biosynthesis - Homo sapiens (human).14	PIGT	4	5	0.25	0.0147438260228529	driver
Glycosylphosphatidylinositol (GPI)-anchor biosynthesis - Homo sapiens (human).15	PIGU	4	5	0.25	0.0147438260228529	driver
Glycosylphosphatidylinositol (GPI)-anchor biosynthesis - Homo sapiens (human).5	PIGF	2	2	0.125	0.00589753040914117	driver
Glycosylphosphatidylinositol (GPI)-anchor biosynthesis - Homo sapiens (human).6	PIGG	1	1	0.0625	0.00294876520457059	driver
Glycosylphosphatidylinositol (GPI)-anchor biosynthesis - Homo sapiens (human).9	PIGM	1	1	0.0625	0.00294876520457059	driver
Glycosylphosphatidylinositol (GPI)-anchor biosynthesis - Homo sapiens (human).10	PIGO	1	1	0.0625	0.00294876520457059	driver
Glycosylphosphatidylinositol (GPI)-anchor biosynthesis - Homo sapiens (human).16	PIGX	1	1	0.0625	0.00294876520457059	driver
Glycerophospholipid metabolism - Homo sapiens (human).2	CDS1	9	9	0.692307692307692	0.0215628455584224	driver
Glycerophospholipid metabolism - Homo sapiens (human).3	CDS2	9	9	0.692307692307692	0.0215628455584224	driver
Glycerophospholipid metabolism - Homo sapiens (human).1	CDIPT	2	20	0.153846153846154	0.047917434574272	driver
Glycerophospholipid metabolism - Homo sapiens (human).4	DGKA	2	11	0.153846153846154	0.0263545890158496	driver
Glycerophospholipid metabolism - Homo sapiens (human).5	DGKB	2	10	0.153846153846154	0.023958717287136	driver
Glycerophospholipid metabolism - Homo sapiens (human).6	DGKD	2	10	0.153846153846154	0.023958717287136	driver
Glycerophospholipid metabolism - Homo sapiens (human).7	DGKE	2	10	0.153846153846154	0.023958717287136	driver
Glycerophospholipid metabolism - Homo sapiens (human).8	DGKG	2	10	0.153846153846154	0.023958717287136	driver
Glycerophospholipid metabolism - Homo sapiens (human).9	DGKH	2	10	0.153846153846154	0.023958717287136	driver
Glycerophospholipid metabolism - Homo sapiens (human).10	DGKI	2	10	0.153846153846154	0.023958717287136	driver
Glycerophospholipid metabolism - Homo sapiens (human).11	DGKZ	2	10	0.153846153846154	0.023958717287136	driver
Glycerophospholipid metabolism - Homo sapiens (human).12	PLA2G1B	1	14	0.0769230769230769	0.0335422042019904	driver
Glycerophospholipid metabolism - Homo sapiens (human).13	PLA2G4A	1	27	0.0769230769230769	0.0646885366752672	driver
Ether lipid metabolism - Homo sapiens (human).1	PAFAH1B1	3	154	0.5	0.170291190563951	driver
Ether lipid metabolism - Homo sapiens (human).2	PAFAH1B2	2	5	0.333333333333333	0.00552893475856985	driver
Ether lipid metabolism - Homo sapiens (human).3	PAFAH1B3	2	5	0.333333333333333	0.00552893475856985	driver
Ether lipid metabolism - Homo sapiens (human).4	PLA2G1B	1	14	0.166666666666667	0.0154810173239956	driver
Ether lipid metabolism - Homo sapiens (human).5	PLA2G4A	1	27	0.166666666666667	0.0298562476962772	driver
Ether lipid metabolism - Homo sapiens (human).6	PLA2G7	1	1	0.166666666666667	0.00110578695171397	driver
Arachidonic acid metabolism - Homo sapiens (human).1	PLA2G1B	1	14	0.5	0.00516033910799853	driver
Arachidonic acid metabolism - Homo sapiens (human).2	PLA2G4A	1	27	0.5	0.00995208256542573	driver
Linoleic acid metabolism - Homo sapiens (human).1	PLA2G1B	1	14	0.5	0.00516033910799853	driver
Linoleic acid metabolism - Homo sapiens (human).2	PLA2G4A	1	27	0.5	0.00995208256542573	driver
alpha-Linolenic acid metabolism - Homo sapiens (human).1	PLA2G1B	1	14	0.5	0.00516033910799853	driver
alpha-Linolenic acid metabolism - Homo sapiens (human).2	PLA2G4A	1	27	0.5	0.00995208256542573	driver
Sphingolipid metabolism - Homo sapiens (human).1	ASAH1	3	4	0.6	0.00368595650571323	driver
Sphingolipid metabolism - Homo sapiens (human).3	SMPD1	3	35	0.6	0.0322521194249908	driver
Sphingolipid metabolism - Homo sapiens (human).5	SPHK1	3	30	0.6	0.0276446737928492	driver
Sphingolipid metabolism - Homo sapiens (human).4	SMPD2	2	9	0.4	0.00829340213785477	driver
Sphingolipid metabolism - Homo sapiens (human).2	SGMS1	1	15	0.2	0.0138223368964246	driver
Pyruvate metabolism - Homo sapiens (human).1	DLAT	3	6	0.5	0.00663472171028382	driver
Pyruvate metabolism - Homo sapiens (human).2	DLD	3	13	0.5	0.0143752303722816	driver
Pyruvate metabolism - Homo sapiens (human).5	PDHA1	3	11	0.5	0.0121636564688537	driver
Pyruvate metabolism - Homo sapiens (human).6	PDHB	3	7	0.5	0.00774050866199779	driver
Pyruvate metabolism - Homo sapiens (human).3	LDHA	1	9	0.166666666666667	0.00995208256542573	driver
Pyruvate metabolism - Homo sapiens (human).4	LDHB	1	3	0.166666666666667	0.00331736085514191	driver
Glyoxylate and dicarboxylate metabolism - Homo sapiens (human).1	PCCA	1	1	0.5	0.000368595650571323	driver
Glyoxylate and dicarboxylate metabolism - Homo sapiens (human).2	PCCB	1	1	0.5	0.000368595650571323	driver
Propanoate metabolism - Homo sapiens (human).1	BCKDHA	3	3	0.272727272727273	0.00608182823442683	driver
Propanoate metabolism - Homo sapiens (human).2	BCKDHB	3	3	0.272727272727273	0.00608182823442683	driver
Propanoate metabolism - Homo sapiens (human).3	DBT	3	4	0.272727272727273	0.00810910431256911	driver
Propanoate metabolism - Homo sapiens (human).4	DLD	3	13	0.272727272727273	0.0263545890158496	driver
Propanoate metabolism - Homo sapiens (human).10	SUCLG1	2	2	0.181818181818182	0.00405455215628456	driver
Propanoate metabolism - Homo sapiens (human).5	LDHA	1	9	0.0909090909090909	0.0182454847032805	driver
Propanoate metabolism - Homo sapiens (human).6	LDHB	1	3	0.0909090909090909	0.00608182823442683	driver
Propanoate metabolism - Homo sapiens (human).7	PCCA	1	1	0.0909090909090909	0.00202727607814228	driver
Propanoate metabolism - Homo sapiens (human).8	PCCB	1	1	0.0909090909090909	0.00202727607814228	driver
Propanoate metabolism - Homo sapiens (human).9	SUCLA2	1	1	0.0909090909090909	0.00202727607814228	driver
Propanoate metabolism - Homo sapiens (human).11	SUCLG2	1	1	0.0909090909090909	0.00202727607814228	driver
Retinol metabolism - Homo sapiens (human).1	ADH1A	1	1	0.5	0.000368595650571323	driver
Retinol metabolism - Homo sapiens (human).2	ADH1B	1	2	0.5	0.000737191301142647	driver
Porphyrin and chlorophyll metabolism - Homo sapiens (human).1	ALAD	6	7	0.857142857142857	0.00903059343899742	driver
Porphyrin and chlorophyll metabolism - Homo sapiens (human).2	ALAS2	6	7	0.857142857142857	0.00903059343899742	driver
Porphyrin and chlorophyll metabolism - Homo sapiens (human).3	CPOX	6	6	0.857142857142857	0.00774050866199779	driver
Porphyrin and chlorophyll metabolism - Homo sapiens (human).4	FECH	6	8	0.857142857142857	0.0103206782159971	driver
Porphyrin and chlorophyll metabolism - Homo sapiens (human).5	HMBS	6	7	0.857142857142857	0.00903059343899742	driver
Porphyrin and chlorophyll metabolism - Homo sapiens (human).6	UROD	6	6	0.857142857142857	0.00774050866199779	driver
Porphyrin and chlorophyll metabolism - Homo sapiens (human).7	UROS	6	8	0.857142857142857	0.0103206782159971	driver
Aminoacyl-tRNA biosynthesis - Homo sapiens (human).1	DARS	7	11	0.7	0.0202727607814228	driver
Aminoacyl-tRNA biosynthesis - Homo sapiens (human).2	EPRS	7	11	0.7	0.0202727607814228	driver
Aminoacyl-tRNA biosynthesis - Homo sapiens (human).5	IARS	7	12	0.7	0.0221157390342794	driver
Aminoacyl-tRNA biosynthesis - Homo sapiens (human).6	KARS	7	11	0.7	0.0202727607814228	driver
Aminoacyl-tRNA biosynthesis - Homo sapiens (human).7	LARS	7	11	0.7	0.0202727607814228	driver
Aminoacyl-tRNA biosynthesis - Homo sapiens (human).8	MARS	7	11	0.7	0.0202727607814228	driver
Aminoacyl-tRNA biosynthesis - Homo sapiens (human).9	QARS	7	11	0.7	0.0202727607814228	driver
Aminoacyl-tRNA biosynthesis - Homo sapiens (human).10	RARS	7	11	0.7	0.0202727607814228	driver
Aminoacyl-tRNA biosynthesis - Homo sapiens (human).3	FARSA	1	2	0.1	0.00368595650571323	driver
Aminoacyl-tRNA biosynthesis - Homo sapiens (human).4	FARSB	1	2	0.1	0.00368595650571323	driver
Metabolism of xenobiotics by cytochrome P450 - Homo sapiens (human).1	ADH1A	1	1	0.5	0.000368595650571323	driver
Metabolism of xenobiotics by cytochrome P450 - Homo sapiens (human).2	ADH1B	1	2	0.5	0.000737191301142647	driver
Drug metabolism - cytochrome P450 - Homo sapiens (human).1	ADH1A	1	1	0.5	0.000368595650571323	driver
Drug metabolism - cytochrome P450 - Homo sapiens (human).2	ADH1B	1	2	0.5	0.000737191301142647	driver
ABC transporters - Homo sapiens (human).1	ABCG5	1	1	0.25	0.000737191301142647	driver
ABC transporters - Homo sapiens (human).2	ABCG8	1	1	0.25	0.000737191301142647	driver
ABC transporters - Homo sapiens (human).3	TAP1	1	6	0.25	0.00442314780685588	driver
ABC transporters - Homo sapiens (human).4	TAP2	1	5	0.25	0.00368595650571323	driver
Ribosome biogenesis in eukaryotes - Homo sapiens (human).1	CSNK2A1	2	59	0.285714285714286	0.0761150018429783	driver
Ribosome biogenesis in eukaryotes - Homo sapiens (human).2	CSNK2A2	2	36	0.285714285714286	0.0464430519719867	driver
Ribosome biogenesis in eukaryotes - Homo sapiens (human).3	CSNK2B	2	16	0.285714285714286	0.0206413564319941	driver
Ribosome biogenesis in eukaryotes - Homo sapiens (human).4	DKC1	1	22	0.142857142857143	0.0283818650939919	driver
Ribosome biogenesis in eukaryotes - Homo sapiens (human).5	NHP2	1	2	0.142857142857143	0.00258016955399926	driver
Ribosome biogenesis in eukaryotes - Homo sapiens (human).6	RAN	1	60	0.142857142857143	0.0774050866199779	driver
mRNA surveillance pathway - Homo sapiens (human).7	CPSF4	4	4	0.0909090909090909	0.0324364172502764	driver
RNA degradation - Homo sapiens (human).8	DCP2	23	27	0.638888888888889	0.179137486177663	driver
RNA degradation - Homo sapiens (human).6	DCP1A	22	29	0.611111111111111	0.192406929598231	driver
RNA degradation - Homo sapiens (human).36	XRN1	17	20	0.472222222222222	0.132694434205676	driver
RNA degradation - Homo sapiens (human).10	DIS3	13	17	0.361111111111111	0.112790269074825	driver
RNA degradation - Homo sapiens (human).13	EXOSC1	13	19	0.361111111111111	0.126059712495393	driver
RNA degradation - Homo sapiens (human).14	EXOSC2	13	17	0.361111111111111	0.112790269074825	driver
RNA degradation - Homo sapiens (human).15	EXOSC3	13	17	0.361111111111111	0.112790269074825	driver
RNA degradation - Homo sapiens (human).16	EXOSC4	13	17	0.361111111111111	0.112790269074825	driver
RNA degradation - Homo sapiens (human).17	EXOSC5	13	17	0.361111111111111	0.112790269074825	driver
RNA degradation - Homo sapiens (human).18	EXOSC6	13	17	0.361111111111111	0.112790269074825	driver
RNA degradation - Homo sapiens (human).19	EXOSC7	13	17	0.361111111111111	0.112790269074825	driver
RNA degradation - Homo sapiens (human).20	EXOSC8	13	17	0.361111111111111	0.112790269074825	driver
RNA degradation - Homo sapiens (human).21	EXOSC9	13	17	0.361111111111111	0.112790269074825	driver
RNA degradation - Homo sapiens (human).22	LSM1	12	12	0.333333333333333	0.0796166605234058	driver
RNA degradation - Homo sapiens (human).24	LSM3	12	12	0.333333333333333	0.0796166605234058	driver
RNA degradation - Homo sapiens (human).26	LSM5	12	12	0.333333333333333	0.0796166605234058	driver
RNA degradation - Homo sapiens (human).27	LSM6	12	12	0.333333333333333	0.0796166605234058	driver
RNA degradation - Homo sapiens (human).31	PARN	12	17	0.333333333333333	0.112790269074825	driver
RNA degradation - Homo sapiens (human).7	DCP1B	11	11	0.305555555555556	0.072981938813122	driver
RNA degradation - Homo sapiens (human).9	DDX6	11	11	0.305555555555556	0.072981938813122	driver
RNA degradation - Homo sapiens (human).11	EDC3	11	11	0.305555555555556	0.072981938813122	driver
RNA degradation - Homo sapiens (human).12	EDC4	11	11	0.305555555555556	0.072981938813122	driver
RNA degradation - Homo sapiens (human).25	LSM4	11	11	0.305555555555556	0.072981938813122	driver
RNA degradation - Homo sapiens (human).2	CNOT10	6	12	0.166666666666667	0.0796166605234058	driver
RNA degradation - Homo sapiens (human).3	CNOT2	6	12	0.166666666666667	0.0796166605234058	driver
RNA degradation - Homo sapiens (human).4	CNOT3	6	12	0.166666666666667	0.0796166605234058	driver
RNA degradation - Homo sapiens (human).5	CNOT4	6	12	0.166666666666667	0.0796166605234058	driver
RNA degradation - Homo sapiens (human).35	RQCD1	6	12	0.166666666666667	0.0796166605234058	driver
RNA degradation - Homo sapiens (human).1	CNOT1	5	11	0.138888888888889	0.072981938813122	driver
RNA degradation - Homo sapiens (human).32	PFKL	2	6	0.0555555555555556	0.0398083302617029	driver
RNA polymerase - Homo sapiens (human).12	POLR2H	21	197	0.954545454545455	0.798746774788058	driver
RNA polymerase - Homo sapiens (human).15	POLR2K	21	196	0.954545454545455	0.794692222631773	driver
RNA polymerase - Homo sapiens (human).9	POLR2E	17	185	0.772727272727273	0.750092148912643	driver
RNA polymerase - Homo sapiens (human).10	POLR2F	17	184	0.772727272727273	0.746037596756358	driver
RNA polymerase - Homo sapiens (human).16	POLR2L	17	185	0.772727272727273	0.750092148912643	driver
RNA polymerase - Homo sapiens (human).17	POLR3A	10	33	0.454545454545455	0.13380022115739	driver
RNA polymerase - Homo sapiens (human).18	POLR3B	10	33	0.454545454545455	0.13380022115739	driver
RNA polymerase - Homo sapiens (human).19	POLR3D	10	35	0.454545454545455	0.141909325469959	driver
RNA polymerase - Homo sapiens (human).20	POLR3E	10	33	0.454545454545455	0.13380022115739	driver
RNA polymerase - Homo sapiens (human).21	POLR3F	10	33	0.454545454545455	0.13380022115739	driver
RNA polymerase - Homo sapiens (human).22	POLR3H	10	33	0.454545454545455	0.13380022115739	driver
RNA polymerase - Homo sapiens (human).1	POLR1A	5	22	0.227272727272727	0.0892001474382602	driver
RNA polymerase - Homo sapiens (human).2	POLR1B	5	22	0.227272727272727	0.0892001474382602	driver
RNA polymerase - Homo sapiens (human).3	POLR1C	5	22	0.227272727272727	0.0892001474382602	driver
Basal transcription factors - Homo sapiens (human).6	GTF2A2	27	43	0.931034482758621	0.22981938813122	driver
Basal transcription factors - Homo sapiens (human).22	TAF4	27	42	0.931034482758621	0.224474751197936	driver
Basal transcription factors - Homo sapiens (human).1	CCNH	26	100	0.896551724137931	0.534463693328419	driver
Basal transcription factors - Homo sapiens (human).2	CDK7	26	97	0.896551724137931	0.518429782528566	driver
Basal transcription factors - Homo sapiens (human).3	ERCC2	26	85	0.896551724137931	0.454294139329156	driver
Basal transcription factors - Homo sapiens (human).4	ERCC3	26	85	0.896551724137931	0.454294139329156	driver
Basal transcription factors - Homo sapiens (human).5	GTF2A1	26	72	0.896551724137931	0.384813859196461	driver
Basal transcription factors - Homo sapiens (human).7	GTF2B	26	69	0.896551724137931	0.368779948396609	driver
Basal transcription factors - Homo sapiens (human).8	GTF2E1	26	72	0.896551724137931	0.384813859196461	driver
Basal transcription factors - Homo sapiens (human).9	GTF2E2	26	39	0.896551724137931	0.208440840398083	driver
Basal transcription factors - Homo sapiens (human).11	GTF2F2	26	152	0.896551724137931	0.812384813859196	driver
Basal transcription factors - Homo sapiens (human).12	GTF2H1	26	86	0.896551724137931	0.45963877626244	driver
Basal transcription factors - Homo sapiens (human).13	GTF2H2	26	87	0.896551724137931	0.464983413195724	driver
Basal transcription factors - Homo sapiens (human).14	GTF2H3	26	85	0.896551724137931	0.454294139329156	driver
Basal transcription factors - Homo sapiens (human).15	GTF2H4	26	85	0.896551724137931	0.454294139329156	driver
Basal transcription factors - Homo sapiens (human).16	MNAT1	26	97	0.896551724137931	0.518429782528566	driver
Basal transcription factors - Homo sapiens (human).17	TAF1	26	47	0.896551724137931	0.251197935864357	driver
Basal transcription factors - Homo sapiens (human).18	TAF10	26	50	0.896551724137931	0.267231846664209	driver
Basal transcription factors - Homo sapiens (human).19	TAF11	26	39	0.896551724137931	0.208440840398083	driver
Basal transcription factors - Homo sapiens (human).20	TAF12	26	49	0.896551724137931	0.261887209730925	driver
Basal transcription factors - Homo sapiens (human).21	TAF13	26	39	0.896551724137931	0.208440840398083	driver
Basal transcription factors - Homo sapiens (human).23	TAF4B	26	41	0.896551724137931	0.219130114264652	driver
Basal transcription factors - Homo sapiens (human).24	TAF5	26	39	0.896551724137931	0.208440840398083	driver
Basal transcription factors - Homo sapiens (human).25	TAF6	26	39	0.896551724137931	0.208440840398083	driver
Basal transcription factors - Homo sapiens (human).26	TAF9	26	63	0.896551724137931	0.336712126796904	driver
Basal transcription factors - Homo sapiens (human).27	TBP	26	81	0.896551724137931	0.432915591596019	driver
Basal transcription factors - Homo sapiens (human).28	TBPL1	1	2	0.0344827586206897	0.0106892738665684	driver
Basal transcription factors - Homo sapiens (human).29	TBPL2	1	3	0.0344827586206897	0.0160339107998526	driver
DNA replication - Homo sapiens (human).11	POLA1	27	48	0.931034482758621	0.256542572797641	driver
DNA replication - Homo sapiens (human).12	POLA2	27	40	0.931034482758621	0.213785477331367	driver
DNA replication - Homo sapiens (human).19	PRIM1	27	40	0.931034482758621	0.213785477331367	driver
DNA replication - Homo sapiens (human).20	PRIM2	26	38	0.896551724137931	0.203096203464799	driver
DNA replication - Homo sapiens (human).26	RPA1	26	108	0.896551724137931	0.577220788794692	driver
DNA replication - Homo sapiens (human).27	RPA2	26	104	0.896551724137931	0.555842241061555	driver
DNA replication - Homo sapiens (human).28	RPA3	26	82	0.896551724137931	0.438260228529303	driver
DNA replication - Homo sapiens (human).17	POLE	21	34	0.724137931034483	0.181717655731662	driver
DNA replication - Homo sapiens (human).18	POLE2	21	36	0.724137931034483	0.192406929598231	driver
DNA replication - Homo sapiens (human).10	PCNA	20	47	0.689655172413793	0.251197935864357	driver
DNA replication - Homo sapiens (human).4	MCM2	19	49	0.655172413793103	0.261887209730925	driver
DNA replication - Homo sapiens (human).13	POLD1	19	24	0.655172413793103	0.12827128639882	driver
DNA replication - Homo sapiens (human).14	POLD2	19	26	0.655172413793103	0.138960560265389	driver
DNA replication - Homo sapiens (human).15	POLD3	19	22	0.655172413793103	0.117582012532252	driver
DNA replication - Homo sapiens (human).16	POLD4	19	22	0.655172413793103	0.117582012532252	driver
DNA replication - Homo sapiens (human).22	RFC2	19	46	0.655172413793103	0.245853298931073	driver
DNA replication - Homo sapiens (human).23	RFC3	19	46	0.655172413793103	0.245853298931073	driver
DNA replication - Homo sapiens (human).24	RFC4	19	45	0.655172413793103	0.240508661997788	driver
DNA replication - Homo sapiens (human).25	RFC5	19	46	0.655172413793103	0.245853298931073	driver
DNA replication - Homo sapiens (human).21	RFC1	18	19	0.620689655172414	0.1015481017324	driver
DNA replication - Homo sapiens (human).5	MCM3	15	41	0.517241379310345	0.219130114264652	driver
DNA replication - Homo sapiens (human).6	MCM4	15	41	0.517241379310345	0.219130114264652	driver
DNA replication - Homo sapiens (human).7	MCM5	15	43	0.517241379310345	0.22981938813122	driver
DNA replication - Homo sapiens (human).8	MCM6	15	40	0.517241379310345	0.213785477331367	driver
DNA replication - Homo sapiens (human).9	MCM7	15	41	0.517241379310345	0.219130114264652	driver
DNA replication - Homo sapiens (human).29	RPA4	15	28	0.517241379310345	0.149649834131957	driver
DNA replication - Homo sapiens (human).1	DNA2	12	12	0.413793103448276	0.0641356431994102	driver
DNA replication - Homo sapiens (human).2	FEN1	9	11	0.310344827586207	0.0587910062661261	driver
DNA replication - Homo sapiens (human).3	LIG1	5	9	0.172413793103448	0.0481017323995577	driver
Spliceosome - Homo sapiens (human).44	SNRPC	7	7	0.114754098360656	0.0786951713969775	driver
Spliceosome - Homo sapiens (human).23	PRPF3	3	3	0.0491803278688525	0.0337265020272761	driver
Proteasome - Homo sapiens (human).1	PSMA1	40	109	0.975609756097561	0.823626981201622	driver
Proteasome - Homo sapiens (human).2	PSMA2	40	109	0.975609756097561	0.823626981201622	driver
Proteasome - Homo sapiens (human).3	PSMA3	40	115	0.975609756097561	0.868964246221895	driver
Proteasome - Homo sapiens (human).4	PSMA4	40	109	0.975609756097561	0.823626981201622	driver
Proteasome - Homo sapiens (human).5	PSMA5	40	109	0.975609756097561	0.823626981201622	driver
Proteasome - Homo sapiens (human).6	PSMA6	40	109	0.975609756097561	0.823626981201622	driver
Proteasome - Homo sapiens (human).7	PSMA7	40	109	0.975609756097561	0.823626981201622	driver
Proteasome - Homo sapiens (human).8	PSMA8	40	71	0.975609756097561	0.536490969406561	driver
Proteasome - Homo sapiens (human).9	PSMB1	40	123	0.975609756097561	0.929413932915592	driver
Proteasome - Homo sapiens (human).10	PSMB10	40	109	0.975609756097561	0.823626981201622	driver
Proteasome - Homo sapiens (human).11	PSMB11	40	59	0.975609756097561	0.445816439366016	driver
Proteasome - Homo sapiens (human).12	PSMB2	40	97	0.975609756097561	0.732952451161076	driver
Proteasome - Homo sapiens (human).13	PSMB3	40	109	0.975609756097561	0.823626981201622	driver
Proteasome - Homo sapiens (human).14	PSMB4	40	97	0.975609756097561	0.732952451161076	driver
Proteasome - Homo sapiens (human).15	PSMB5	40	98	0.975609756097561	0.740508661997788	driver
Proteasome - Homo sapiens (human).16	PSMB6	40	97	0.975609756097561	0.732952451161076	driver
Proteasome - Homo sapiens (human).17	PSMB7	40	109	0.975609756097561	0.823626981201622	driver
Proteasome - Homo sapiens (human).18	PSMB8	40	116	0.975609756097561	0.876520457058607	driver
Proteasome - Homo sapiens (human).19	PSMB9	40	99	0.975609756097561	0.748064872834501	driver
Proteasome - Homo sapiens (human).20	PSMC1	40	97	0.975609756097561	0.732952451161076	driver
Proteasome - Homo sapiens (human).21	PSMC2	40	98	0.975609756097561	0.740508661997788	driver
Proteasome - Homo sapiens (human).22	PSMC3	40	98	0.975609756097561	0.740508661997788	driver
Proteasome - Homo sapiens (human).23	PSMC4	40	102	0.975609756097561	0.770733505344637	driver
Proteasome - Homo sapiens (human).24	PSMC5	40	97	0.975609756097561	0.732952451161076	driver
Proteasome - Homo sapiens (human).25	PSMC6	40	97	0.975609756097561	0.732952451161076	driver
Proteasome - Homo sapiens (human).26	PSMD1	40	98	0.975609756097561	0.740508661997788	driver
Proteasome - Homo sapiens (human).27	PSMD11	40	98	0.975609756097561	0.740508661997788	driver
Proteasome - Homo sapiens (human).28	PSMD12	40	99	0.975609756097561	0.748064872834501	driver
Proteasome - Homo sapiens (human).29	PSMD13	40	98	0.975609756097561	0.740508661997788	driver
Proteasome - Homo sapiens (human).30	PSMD14	40	98	0.975609756097561	0.740508661997788	driver
Proteasome - Homo sapiens (human).31	PSMD2	40	97	0.975609756097561	0.732952451161076	driver
Proteasome - Homo sapiens (human).32	PSMD3	40	98	0.975609756097561	0.740508661997788	driver
Proteasome - Homo sapiens (human).33	PSMD4	40	101	0.975609756097561	0.763177294507925	driver
Proteasome - Homo sapiens (human).34	PSMD6	40	98	0.975609756097561	0.740508661997788	driver
Proteasome - Homo sapiens (human).35	PSMD7	40	98	0.975609756097561	0.740508661997788	driver
Proteasome - Homo sapiens (human).36	PSMD8	40	97	0.975609756097561	0.732952451161076	driver
Proteasome - Homo sapiens (human).37	PSME1	40	109	0.975609756097561	0.823626981201622	driver
Proteasome - Homo sapiens (human).38	PSME2	40	109	0.975609756097561	0.823626981201622	driver
Proteasome - Homo sapiens (human).39	PSME3	40	109	0.975609756097561	0.823626981201622	driver
Proteasome - Homo sapiens (human).40	PSME4	40	59	0.975609756097561	0.445816439366016	driver
Proteasome - Homo sapiens (human).41	PSMF1	40	97	0.975609756097561	0.732952451161076	driver
Protein export - Homo sapiens (human).4	SEC61A1	15	30	0.833333333333333	0.0995208256542573	driver
Protein export - Homo sapiens (human).5	SEC61A2	15	29	0.833333333333333	0.0962034647991154	driver
Protein export - Homo sapiens (human).6	SEC61B	15	74	0.833333333333333	0.245484703280501	driver
Protein export - Homo sapiens (human).7	SEC61G	15	74	0.833333333333333	0.245484703280501	driver
Protein export - Homo sapiens (human).12	SRP14	10	70	0.555555555555556	0.232215259859934	driver
Protein export - Homo sapiens (human).13	SRP19	10	70	0.555555555555556	0.232215259859934	driver
Protein export - Homo sapiens (human).14	SRP54	10	70	0.555555555555556	0.232215259859934	driver
Protein export - Homo sapiens (human).15	SRP68	10	70	0.555555555555556	0.232215259859934	driver
Protein export - Homo sapiens (human).16	SRP72	10	70	0.555555555555556	0.232215259859934	driver
Protein export - Homo sapiens (human).17	SRP9	10	70	0.555555555555556	0.232215259859934	driver
Protein export - Homo sapiens (human).18	SRPRB	10	69	0.555555555555556	0.228897899004792	driver
Protein export - Homo sapiens (human).2	SEC11A	8	24	0.444444444444444	0.0796166605234058	driver
Protein export - Homo sapiens (human).3	SEC11C	8	24	0.444444444444444	0.0796166605234058	driver
Protein export - Homo sapiens (human).9	SPCS1	8	22	0.444444444444444	0.072981938813122	driver
Protein export - Homo sapiens (human).10	SPCS2	8	24	0.444444444444444	0.0796166605234058	driver
Protein export - Homo sapiens (human).11	SPCS3	8	24	0.444444444444444	0.0796166605234058	driver
Protein export - Homo sapiens (human).1	HSPA5	1	15	0.0555555555555556	0.0497604128271286	driver
Protein export - Homo sapiens (human).8	SEC63	1	1	0.0555555555555556	0.00331736085514191	driver
PPAR signaling pathway - Homo sapiens (human).49	RXRB	52	75	0.928571428571429	0.774050866199779	driver
PPAR signaling pathway - Homo sapiens (human).19	CPT1A	9	13	0.160714285714286	0.134168816807962	driver
PPAR signaling pathway - Homo sapiens (human).20	CPT1B	9	11	0.160714285714286	0.113527460375968	driver
PPAR signaling pathway - Homo sapiens (human).21	CPT1C	9	12	0.160714285714286	0.123848138591965	driver
PPAR signaling pathway - Homo sapiens (human).7	ACSL1	7	10	0.125	0.103206782159971	driver
PPAR signaling pathway - Homo sapiens (human).9	ACSL5	7	10	0.125	0.103206782159971	driver
PPAR signaling pathway - Homo sapiens (human).10	ACSL6	7	8	0.125	0.0825654257279764	driver
PPAR signaling pathway - Homo sapiens (human).4	ACOX1	5	5	0.0892857142857143	0.0516033910799853	driver
PPAR signaling pathway - Homo sapiens (human).38	NR1H3	5	7	0.0892857142857143	0.0722447475119794	driver
PPAR signaling pathway - Homo sapiens (human).5	ACOX2	4	4	0.0714285714285714	0.0412827128639882	driver
PPAR signaling pathway - Homo sapiens (human).6	ACOX3	4	4	0.0714285714285714	0.0412827128639882	driver
PPAR signaling pathway - Homo sapiens (human).26	DBI	4	4	0.0714285714285714	0.0412827128639882	driver
PPAR signaling pathway - Homo sapiens (human).29	FABP3	4	4	0.0714285714285714	0.0412827128639882	driver
PPAR signaling pathway - Homo sapiens (human).44	PLTP	4	4	0.0714285714285714	0.0412827128639882	driver
PPAR signaling pathway - Homo sapiens (human).51	SCD	4	6	0.0714285714285714	0.0619240692959823	driver
PPAR signaling pathway - Homo sapiens (human).52	SCD5	4	4	0.0714285714285714	0.0412827128639882	driver
PPAR signaling pathway - Homo sapiens (human).53	SLC27A1	4	4	0.0714285714285714	0.0412827128639882	driver
PPAR signaling pathway - Homo sapiens (human).54	SLC27A4	4	4	0.0714285714285714	0.0412827128639882	driver
PPAR signaling pathway - Homo sapiens (human).2	ACADL	3	5	0.0535714285714286	0.0516033910799853	driver
PPAR signaling pathway - Homo sapiens (human).3	ACADM	3	5	0.0535714285714286	0.0516033910799853	driver
PPAR signaling pathway - Homo sapiens (human).17	AQP7	3	3	0.0535714285714286	0.0309620346479912	driver
PPAR signaling pathway - Homo sapiens (human).22	CPT2	3	4	0.0535714285714286	0.0412827128639882	driver
PPAR signaling pathway - Homo sapiens (human).24	CYP7A1	3	4	0.0535714285714286	0.0412827128639882	driver
PPAR signaling pathway - Homo sapiens (human).25	CYP8B1	3	3	0.0535714285714286	0.0309620346479912	driver
PPAR signaling pathway - Homo sapiens (human).28	FABP1	3	3	0.0535714285714286	0.0309620346479912	driver
PPAR signaling pathway - Homo sapiens (human).31	FADS2	3	3	0.0535714285714286	0.0309620346479912	driver
PPAR signaling pathway - Homo sapiens (human).32	GK2	3	4	0.0535714285714286	0.0412827128639882	driver
PPAR signaling pathway - Homo sapiens (human).36	ME1	3	3	0.0535714285714286	0.0309620346479912	driver
PPAR signaling pathway - Homo sapiens (human).39	OLR1	3	4	0.0535714285714286	0.0412827128639882	driver
PPAR signaling pathway - Homo sapiens (human).1	ACAA1	1	1	0.0178571428571429	0.0103206782159971	driver
Base excision repair - Homo sapiens (human).1	APEX1	14	26	0.7	0.095834869148544	driver
Base excision repair - Homo sapiens (human).12	POLD1	8	24	0.4	0.0884629561371176	driver
Base excision repair - Homo sapiens (human).13	POLD2	8	26	0.4	0.095834869148544	driver
Base excision repair - Homo sapiens (human).14	POLD3	8	22	0.4	0.0810910431256911	driver
Base excision repair - Homo sapiens (human).15	POLD4	8	22	0.4	0.0810910431256911	driver
Base excision repair - Homo sapiens (human).2	FEN1	7	11	0.35	0.0405455215628456	driver
Base excision repair - Homo sapiens (human).10	PCNA	7	47	0.35	0.173239955768522	driver
Base excision repair - Homo sapiens (human).11	POLB	7	11	0.35	0.0405455215628456	driver
Base excision repair - Homo sapiens (human).3	LIG1	6	9	0.3	0.0331736085514191	driver
Base excision repair - Homo sapiens (human).4	LIG3	2	4	0.1	0.0147438260228529	driver
Base excision repair - Homo sapiens (human).20	XRCC1	2	4	0.1	0.0147438260228529	driver
Base excision repair - Homo sapiens (human).5	MBD4	1	2	0.05	0.00737191301142647	driver
Base excision repair - Homo sapiens (human).6	MPG	1	6	0.05	0.0221157390342794	driver
Base excision repair - Homo sapiens (human).7	MUTYH	1	1	0.05	0.00368595650571323	driver
Base excision repair - Homo sapiens (human).8	NTHL1	1	2	0.05	0.00737191301142647	driver
Base excision repair - Homo sapiens (human).9	OGG1	1	1	0.05	0.00368595650571323	driver
Base excision repair - Homo sapiens (human).18	SMUG1	1	2	0.05	0.00737191301142647	driver
Base excision repair - Homo sapiens (human).19	TDG	1	1	0.05	0.00368595650571323	driver
Nucleotide excision repair - Homo sapiens (human).31	RPA1	32	108	0.888888888888889	0.716549944710652	driver
Nucleotide excision repair - Homo sapiens (human).32	RPA2	32	104	0.888888888888889	0.690011057869517	driver
Nucleotide excision repair - Homo sapiens (human).33	RPA3	32	82	0.888888888888889	0.544047180243273	driver
Nucleotide excision repair - Homo sapiens (human).5	ERCC1	21	37	0.583333333333333	0.245484703280501	driver
Nucleotide excision repair - Homo sapiens (human).6	ERCC2	21	85	0.583333333333333	0.563951345374125	driver
Nucleotide excision repair - Homo sapiens (human).7	ERCC3	21	85	0.583333333333333	0.563951345374125	driver
Nucleotide excision repair - Homo sapiens (human).8	ERCC4	21	35	0.583333333333333	0.232215259859934	driver
Nucleotide excision repair - Homo sapiens (human).9	ERCC5	21	35	0.583333333333333	0.232215259859934	driver
Nucleotide excision repair - Homo sapiens (human).12	GTF2H1	21	86	0.583333333333333	0.570586067084408	driver
Nucleotide excision repair - Homo sapiens (human).13	GTF2H2	21	87	0.583333333333333	0.577220788794692	driver
Nucleotide excision repair - Homo sapiens (human).14	GTF2H3	21	85	0.583333333333333	0.563951345374125	driver
Nucleotide excision repair - Homo sapiens (human).15	GTF2H4	21	85	0.583333333333333	0.563951345374125	driver
Nucleotide excision repair - Homo sapiens (human).3	DDB1	19	20	0.527777777777778	0.132694434205676	driver
Nucleotide excision repair - Homo sapiens (human).4	DDB2	19	22	0.527777777777778	0.145963877626244	driver
Nucleotide excision repair - Homo sapiens (human).25	RAD23B	19	19	0.527777777777778	0.126059712495393	driver
Nucleotide excision repair - Homo sapiens (human).35	XPA	19	19	0.527777777777778	0.126059712495393	driver
Nucleotide excision repair - Homo sapiens (human).36	XPC	19	20	0.527777777777778	0.132694434205676	driver
Nucleotide excision repair - Homo sapiens (human).18	PCNA	14	47	0.388888888888889	0.311831920383339	driver
Nucleotide excision repair - Homo sapiens (human).26	RFC1	14	19	0.388888888888889	0.126059712495393	driver
Nucleotide excision repair - Homo sapiens (human).27	RFC2	14	46	0.388888888888889	0.305197198673056	driver
Nucleotide excision repair - Homo sapiens (human).28	RFC3	14	46	0.388888888888889	0.305197198673056	driver
Nucleotide excision repair - Homo sapiens (human).29	RFC4	14	45	0.388888888888889	0.298562476962772	driver
Nucleotide excision repair - Homo sapiens (human).30	RFC5	14	46	0.388888888888889	0.305197198673056	driver
Nucleotide excision repair - Homo sapiens (human).10	ERCC6	13	33	0.361111111111111	0.218945816439366	driver
Nucleotide excision repair - Homo sapiens (human).11	ERCC8	13	27	0.361111111111111	0.179137486177663	driver
Nucleotide excision repair - Homo sapiens (human).19	POLD1	13	24	0.361111111111111	0.159233321046812	driver
Nucleotide excision repair - Homo sapiens (human).20	POLD2	13	26	0.361111111111111	0.172502764467379	driver
Nucleotide excision repair - Homo sapiens (human).21	POLD3	13	22	0.361111111111111	0.145963877626244	driver
Nucleotide excision repair - Homo sapiens (human).22	POLD4	13	22	0.361111111111111	0.145963877626244	driver
Nucleotide excision repair - Homo sapiens (human).23	POLE	11	34	0.305555555555556	0.22558053814965	driver
Nucleotide excision repair - Homo sapiens (human).24	POLE2	11	36	0.305555555555556	0.238849981570217	driver
Nucleotide excision repair - Homo sapiens (human).16	LIG1	4	9	0.111111111111111	0.0597124953925544	driver
Mismatch repair - Homo sapiens (human).14	RPA1	15	108	0.882352941176471	0.338370807224475	driver
Mismatch repair - Homo sapiens (human).15	RPA2	15	104	0.882352941176471	0.32583855510505	driver
Mismatch repair - Homo sapiens (human).16	RPA3	15	82	0.882352941176471	0.256911168448212	driver
Mismatch repair - Homo sapiens (human).5	POLD1	13	24	0.764705882352941	0.0751935127165499	driver
Mismatch repair - Homo sapiens (human).6	POLD2	13	26	0.764705882352941	0.0814596387762624	driver
Mismatch repair - Homo sapiens (human).7	POLD3	13	22	0.764705882352941	0.0689273866568375	driver
Mismatch repair - Homo sapiens (human).8	POLD4	13	22	0.764705882352941	0.0689273866568375	driver
Mismatch repair - Homo sapiens (human).4	PCNA	12	47	0.705882352941177	0.147253962403244	driver
Mismatch repair - Homo sapiens (human).9	RFC1	12	19	0.705882352941177	0.0595281975672687	driver
Mismatch repair - Homo sapiens (human).10	RFC2	12	46	0.705882352941177	0.144120899373387	driver
Mismatch repair - Homo sapiens (human).11	RFC3	12	46	0.705882352941177	0.144120899373387	driver
Mismatch repair - Homo sapiens (human).12	RFC4	12	45	0.705882352941177	0.140987836343531	driver
Mismatch repair - Homo sapiens (human).13	RFC5	12	46	0.705882352941177	0.144120899373387	driver
Mismatch repair - Homo sapiens (human).1	LIG1	4	9	0.235294117647059	0.0281975672687062	driver
Mismatch repair - Homo sapiens (human).2	MLH1	4	11	0.235294117647059	0.0344636933284187	driver
Mismatch repair - Homo sapiens (human).3	MLH3	4	11	0.235294117647059	0.0344636933284187	driver
Mismatch repair - Homo sapiens (human).17	RPA4	3	28	0.176470588235294	0.0877257648359749	driver
Homologous recombination - Homo sapiens (human).4	BRCA1	17	83	0.586206896551724	0.443604865462588	driver
Homologous recombination - Homo sapiens (human).21	RPA1	17	108	0.586206896551724	0.577220788794692	driver
Homologous recombination - Homo sapiens (human).22	RPA2	17	104	0.586206896551724	0.555842241061555	driver
Homologous recombination - Homo sapiens (human).1	ATM	16	49	0.551724137931034	0.261887209730925	driver
Homologous recombination - Homo sapiens (human).23	RPA3	15	82	0.517241379310345	0.438260228529303	driver
Homologous recombination - Homo sapiens (human).5	BRCA2	11	35	0.379310344827586	0.187062292664947	driver
Homologous recombination - Homo sapiens (human).9	NBN	10	27	0.344827586206897	0.144305197198673	driver
Homologous recombination - Homo sapiens (human).16	RAD51	9	19	0.310344827586207	0.1015481017324	driver
Homologous recombination - Homo sapiens (human).2	BARD1	8	28	0.275862068965517	0.149649834131957	driver
Homologous recombination - Homo sapiens (human).8	MRE11A	8	18	0.275862068965517	0.0962034647991154	driver
Homologous recombination - Homo sapiens (human).15	RAD50	8	16	0.275862068965517	0.085514190932547	driver
Homologous recombination - Homo sapiens (human).26	TOP3A	8	32	0.275862068965517	0.171028381865094	driver
Homologous recombination - Homo sapiens (human).3	BLM	7	28	0.241379310344828	0.149649834131957	driver
Homologous recombination - Homo sapiens (human).18	RAD51C	7	11	0.241379310344828	0.0587910062661261	driver
Homologous recombination - Homo sapiens (human).7	FAM175A	6	10	0.206896551724138	0.0534463693328419	driver
Homologous recombination - Homo sapiens (human).11	POLD1	6	24	0.206896551724138	0.12827128639882	driver
Homologous recombination - Homo sapiens (human).12	POLD2	6	26	0.206896551724138	0.138960560265389	driver
Homologous recombination - Homo sapiens (human).13	POLD3	6	22	0.206896551724138	0.117582012532252	driver
Homologous recombination - Homo sapiens (human).14	POLD4	6	22	0.206896551724138	0.117582012532252	driver
Homologous recombination - Homo sapiens (human).20	RBBP8	6	21	0.206896551724138	0.112237375598968	driver
Homologous recombination - Homo sapiens (human).28	UIMC1	6	10	0.206896551724138	0.0534463693328419	driver
Homologous recombination - Homo sapiens (human).19	RAD52	4	4	0.137931034482759	0.0213785477331368	driver
Homologous recombination - Homo sapiens (human).6	BRIP1	2	3	0.0689655172413793	0.0160339107998526	driver
Homologous recombination - Homo sapiens (human).10	PALB2	2	4	0.0689655172413793	0.0213785477331368	driver
Homologous recombination - Homo sapiens (human).17	RAD51B	1	1	0.0344827586206897	0.00534463693328419	driver
Homologous recombination - Homo sapiens (human).29	XRCC3	1	3	0.0344827586206897	0.0160339107998526	driver
Non-homologous end-joining - Homo sapiens (human).10	XRCC4	11	15	0.916666666666667	0.0331736085514191	driver
Non-homologous end-joining - Homo sapiens (human).1	DCLRE1C	9	15	0.75	0.0331736085514191	driver
Non-homologous end-joining - Homo sapiens (human).3	LIG4	9	14	0.75	0.0309620346479912	driver
Non-homologous end-joining - Homo sapiens (human).8	PRKDC	9	18	0.75	0.0398083302617029	driver
Non-homologous end-joining - Homo sapiens (human).11	XRCC5	9	22	0.75	0.0486546258754147	driver
Non-homologous end-joining - Homo sapiens (human).12	XRCC6	9	26	0.75	0.0575009214891264	driver
Non-homologous end-joining - Homo sapiens (human).5	NHEJ1	8	8	0.666666666666667	0.0176925912274235	driver
Non-homologous end-joining - Homo sapiens (human).6	POLL	7	7	0.583333333333333	0.0154810173239956	driver
Non-homologous end-joining - Homo sapiens (human).7	POLM	7	10	0.583333333333333	0.0221157390342794	driver
Non-homologous end-joining - Homo sapiens (human).2	DNTT	6	9	0.5	0.0199041651308515	driver
Non-homologous end-joining - Homo sapiens (human).4	MRE11A	2	18	0.166666666666667	0.0398083302617029	driver
Non-homologous end-joining - Homo sapiens (human).9	RAD50	2	16	0.166666666666667	0.035385182454847	driver
Fanconi anemia pathway - Homo sapiens (human).28	RPA2	25	104	0.735294117647059	0.6516771102101	driver
Fanconi anemia pathway - Homo sapiens (human).13	FANCC	20	33	0.588235294117647	0.206782159970512	driver
Fanconi anemia pathway - Homo sapiens (human).15	FANCE	20	32	0.588235294117647	0.2005160339108	driver
Fanconi anemia pathway - Homo sapiens (human).16	FANCF	20	33	0.588235294117647	0.206782159970512	driver
Fanconi anemia pathway - Homo sapiens (human).17	FANCG	20	34	0.588235294117647	0.213048286030225	driver
Fanconi anemia pathway - Homo sapiens (human).18	FANCI	20	29	0.588235294117647	0.181717655731662	driver
Fanconi anemia pathway - Homo sapiens (human).19	FANCL	20	33	0.588235294117647	0.206782159970512	driver
Fanconi anemia pathway - Homo sapiens (human).31	TOP3A	20	32	0.588235294117647	0.2005160339108	driver
Fanconi anemia pathway - Homo sapiens (human).11	FANCA	19	32	0.558823529411765	0.2005160339108	driver
Fanconi anemia pathway - Homo sapiens (human).12	FANCB	19	31	0.558823529411765	0.194249907851087	driver
Fanconi anemia pathway - Homo sapiens (human).14	FANCD2	19	31	0.558823529411765	0.194249907851087	driver
Fanconi anemia pathway - Homo sapiens (human).21	HES1	19	67	0.558823529411765	0.419830446000737	driver
Fanconi anemia pathway - Homo sapiens (human).32	UBE2T	19	31	0.558823529411765	0.194249907851087	driver
Fanconi anemia pathway - Homo sapiens (human).4	BLM	18	28	0.529411764705882	0.17545152967195	driver
Fanconi anemia pathway - Homo sapiens (human).3	ATRIP	17	60	0.5	0.37596756358275	driver
Fanconi anemia pathway - Homo sapiens (human).6	BRCA2	15	35	0.441176470588235	0.219314412089937	driver
Fanconi anemia pathway - Homo sapiens (human).20	FANCM	15	17	0.441176470588235	0.106524143015112	driver
Fanconi anemia pathway - Homo sapiens (human).26	RMI1	14	16	0.411764705882353	0.1002580169554	driver
Fanconi anemia pathway - Homo sapiens (human).24	RAD51	6	19	0.176470588235294	0.119056395134537	driver
Fanconi anemia pathway - Homo sapiens (human).22	MLH1	5	11	0.147058823529412	0.0689273866568375	driver
Fanconi anemia pathway - Homo sapiens (human).25	RAD51C	5	11	0.147058823529412	0.0689273866568375	driver
Fanconi anemia pathway - Homo sapiens (human).23	PALB2	4	4	0.117647058823529	0.02506450423885	driver
Fanconi anemia pathway - Homo sapiens (human).7	BRIP1	3	3	0.0882352941176471	0.0187983781791375	driver
Fanconi anemia pathway - Homo sapiens (human).10	FAN1	2	2	0.0588235294117647	0.012532252119425	driver
Fanconi anemia pathway - Homo sapiens (human).33	USP1	2	3	0.0588235294117647	0.0187983781791375	driver
Fanconi anemia pathway - Homo sapiens (human).34	WDR48	2	2	0.0588235294117647	0.012532252119425	driver
Phosphatidylinositol signaling system - Homo sapiens (human).55	PLCD3	47	53	0.712121212121212	0.644673792849244	driver
Phosphatidylinositol signaling system - Homo sapiens (human).56	PLCD4	47	53	0.712121212121212	0.644673792849244	driver
Phosphatidylinositol signaling system - Homo sapiens (human).57	PLCE1	47	55	0.712121212121212	0.669001105786952	driver
Phosphatidylinositol signaling system - Homo sapiens (human).60	PLCZ1	47	53	0.712121212121212	0.644673792849244	driver
Phosphatidylinositol signaling system - Homo sapiens (human).23	INPP5E	29	29	0.439393939393939	0.352746037596756	driver
Phosphatidylinositol signaling system - Homo sapiens (human).32	PI4KB	29	34	0.439393939393939	0.413564319941025	driver
Phosphatidylinositol signaling system - Homo sapiens (human).33	PIK3C2A	24	29	0.363636363636364	0.352746037596756	driver
Phosphatidylinositol signaling system - Homo sapiens (human).5	CDIPT	20	20	0.303030303030303	0.243273129377073	driver
Phosphatidylinositol signaling system - Homo sapiens (human).28	ITPR2	18	18	0.272727272727273	0.218945816439366	driver
Phosphatidylinositol signaling system - Homo sapiens (human).29	ITPR3	18	19	0.272727272727273	0.23110947290822	driver
Phosphatidylinositol signaling system - Homo sapiens (human).24	INPPL1	15	18	0.227272727272727	0.218945816439366	driver
Phosphatidylinositol signaling system - Homo sapiens (human).25	ITPKA	15	15	0.227272727272727	0.182454847032805	driver
Phosphatidylinositol signaling system - Homo sapiens (human).26	ITPKB	15	15	0.227272727272727	0.182454847032805	driver
Phosphatidylinositol signaling system - Homo sapiens (human).18	INPP1	13	13	0.196969696969697	0.158127534095098	driver
Phosphatidylinositol signaling system - Homo sapiens (human).19	INPP4A	13	13	0.196969696969697	0.158127534095098	driver
Phosphatidylinositol signaling system - Homo sapiens (human).20	INPP4B	13	13	0.196969696969697	0.158127534095098	driver
Phosphatidylinositol signaling system - Homo sapiens (human).16	IMPA1	12	12	0.181818181818182	0.145963877626244	driver
Phosphatidylinositol signaling system - Homo sapiens (human).17	IMPA2	12	12	0.181818181818182	0.145963877626244	driver
Phosphatidylinositol signaling system - Homo sapiens (human).8	DGKA	10	11	0.151515151515152	0.13380022115739	driver
Phosphatidylinositol signaling system - Homo sapiens (human).9	DGKB	10	10	0.151515151515152	0.121636564688537	driver
Phosphatidylinositol signaling system - Homo sapiens (human).10	DGKD	10	10	0.151515151515152	0.121636564688537	driver
Phosphatidylinositol signaling system - Homo sapiens (human).11	DGKE	10	10	0.151515151515152	0.121636564688537	driver
Phosphatidylinositol signaling system - Homo sapiens (human).12	DGKG	10	10	0.151515151515152	0.121636564688537	driver
Phosphatidylinositol signaling system - Homo sapiens (human).13	DGKH	10	10	0.151515151515152	0.121636564688537	driver
Phosphatidylinositol signaling system - Homo sapiens (human).14	DGKI	10	10	0.151515151515152	0.121636564688537	driver
Phosphatidylinositol signaling system - Homo sapiens (human).15	DGKZ	10	10	0.151515151515152	0.121636564688537	driver
Phosphatidylinositol signaling system - Homo sapiens (human).6	CDS1	9	9	0.136363636363636	0.109472908219683	driver
Phosphatidylinositol signaling system - Homo sapiens (human).7	CDS2	9	9	0.136363636363636	0.109472908219683	driver
Neuroactive ligand-receptor interaction - Homo sapiens (human).57	PRSS1	4	4	0.0625	0.0471802432731294	driver
Neuroactive ligand-receptor interaction - Homo sapiens (human).58	PRSS2	4	4	0.0625	0.0471802432731294	driver
p53 signaling pathway - Homo sapiens (human).36	GTSE1	5	6	0.0757575757575758	0.072981938813122	driver
p53 signaling pathway - Homo sapiens (human).19	CCNG2	1	1	0.0151515151515152	0.0121636564688537	driver
p53 signaling pathway - Homo sapiens (human).31	EI24	1	1	0.0151515151515152	0.0121636564688537	driver
p53 signaling pathway - Homo sapiens (human).41	PERP	1	1	0.0151515151515152	0.0121636564688537	driver
p53 signaling pathway - Homo sapiens (human).43	PPM1D	1	1	0.0151515151515152	0.0121636564688537	driver
p53 signaling pathway - Homo sapiens (human).47	RPRM	1	1	0.0151515151515152	0.0121636564688537	driver
p53 signaling pathway - Homo sapiens (human).52	SESN1	1	1	0.0151515151515152	0.0121636564688537	driver
p53 signaling pathway - Homo sapiens (human).53	SESN2	1	1	0.0151515151515152	0.0121636564688537	driver
p53 signaling pathway - Homo sapiens (human).54	SESN3	1	1	0.0151515151515152	0.0121636564688537	driver
p53 signaling pathway - Homo sapiens (human).56	SHISA5	1	1	0.0151515151515152	0.0121636564688537	driver
p53 signaling pathway - Homo sapiens (human).58	STEAP3	1	1	0.0151515151515152	0.0121636564688537	driver
p53 signaling pathway - Homo sapiens (human).66	ZMAT3	1	1	0.0151515151515152	0.0121636564688537	driver
Ubiquitin mediated proteolysis - Homo sapiens (human).26	FBXO2	5	5	0.072463768115942	0.0635827497235533	driver
SNARE interactions in vesicular transport - Homo sapiens (human).22	VAMP4	11	11	0.407407407407407	0.0547364541098415	driver
SNARE interactions in vesicular transport - Homo sapiens (human).5	SNAP23	10	10	0.37037037037037	0.0497604128271286	driver
SNARE interactions in vesicular transport - Homo sapiens (human).26	VTI1B	8	10	0.296296296296296	0.0497604128271286	driver
SNARE interactions in vesicular transport - Homo sapiens (human).25	VTI1A	7	9	0.259259259259259	0.0447843715444158	driver
SNARE interactions in vesicular transport - Homo sapiens (human).14	STX4	6	22	0.222222222222222	0.109472908219683	driver
SNARE interactions in vesicular transport - Homo sapiens (human).20	VAMP1	6	18	0.222222222222222	0.0895687430888315	driver
SNARE interactions in vesicular transport - Homo sapiens (human).27	YKT6	6	8	0.222222222222222	0.0398083302617029	driver
SNARE interactions in vesicular transport - Homo sapiens (human).8	STX16	5	5	0.185185185185185	0.0248802064135643	driver
SNARE interactions in vesicular transport - Homo sapiens (human).17	STX7	5	9	0.185185185185185	0.0447843715444158	driver
SNARE interactions in vesicular transport - Homo sapiens (human).18	STX8	5	7	0.185185185185185	0.03483228897899	driver
SNARE interactions in vesicular transport - Homo sapiens (human).23	VAMP7	5	20	0.185185185185185	0.0995208256542573	driver
SNARE interactions in vesicular transport - Homo sapiens (human).7	STX10	4	4	0.148148148148148	0.0199041651308515	driver
SNARE interactions in vesicular transport - Homo sapiens (human).11	STX1B	4	13	0.148148148148148	0.0646885366752672	driver
SNARE interactions in vesicular transport - Homo sapiens (human).15	STX5	4	4	0.148148148148148	0.0199041651308515	driver
SNARE interactions in vesicular transport - Homo sapiens (human).16	STX6	4	4	0.148148148148148	0.0199041651308515	driver
SNARE interactions in vesicular transport - Homo sapiens (human).12	STX2	3	3	0.111111111111111	0.0149281238481386	driver
SNARE interactions in vesicular transport - Homo sapiens (human).13	STX3	3	18	0.111111111111111	0.0895687430888315	driver
SNARE interactions in vesicular transport - Homo sapiens (human).3	BNIP1	2	2	0.0740740740740741	0.00995208256542573	driver
SNARE interactions in vesicular transport - Homo sapiens (human).4	GOSR1	2	2	0.0740740740740741	0.00995208256542573	driver
SNARE interactions in vesicular transport - Homo sapiens (human).9	STX18	2	2	0.0740740740740741	0.00995208256542573	driver
SNARE interactions in vesicular transport - Homo sapiens (human).19	USE1	2	2	0.0740740740740741	0.00995208256542573	driver
SNARE interactions in vesicular transport - Homo sapiens (human).1	BET1	1	1	0.037037037037037	0.00497604128271286	driver
SNARE interactions in vesicular transport - Homo sapiens (human).2	BET1L	1	1	0.037037037037037	0.00497604128271286	driver
SNARE interactions in vesicular transport - Homo sapiens (human).6	SNAP29	1	1	0.037037037037037	0.00497604128271286	driver
Autophagy - Homo sapiens (human).1	ATG12	1	2	0.166666666666667	0.00221157390342794	driver
Autophagy - Homo sapiens (human).2	ATG5	1	2	0.166666666666667	0.00221157390342794	driver
Autophagy - Homo sapiens (human).3	PIK3C3	1	71	0.166666666666667	0.0785108735716919	driver
Autophagy - Homo sapiens (human).4	PIK3R4	1	3	0.166666666666667	0.00331736085514191	driver
Autophagy - Homo sapiens (human).5	PRKAA1	1	27	0.166666666666667	0.0298562476962772	driver
Autophagy - Homo sapiens (human).6	PRKAA2	1	27	0.166666666666667	0.0298562476962772	driver
Lysosome - Homo sapiens (human).12	CLTA	10	132	0.625	0.389237007003317	driver
Lysosome - Homo sapiens (human).1	AP1B1	8	25	0.5	0.0737191301142646	driver
Lysosome - Homo sapiens (human).2	AP1G1	8	21	0.5	0.0619240692959823	driver
Lysosome - Homo sapiens (human).14	CLTC	8	109	0.5	0.321415407298194	driver
Lysosome - Homo sapiens (human).3	AP1M1	7	22	0.4375	0.0648728345005529	driver
Lysosome - Homo sapiens (human).4	AP1M2	7	19	0.4375	0.0560265388868411	driver
Lysosome - Homo sapiens (human).5	AP1S1	6	18	0.375	0.0530777736822705	driver
Lysosome - Homo sapiens (human).6	AP1S2	6	18	0.375	0.0530777736822705	driver
Lysosome - Homo sapiens (human).7	AP1S3	6	18	0.375	0.0530777736822705	driver
Lysosome - Homo sapiens (human).9	ATP6V0B	2	5	0.125	0.0147438260228529	driver
Lysosome - Homo sapiens (human).10	ATP6V0C	2	5	0.125	0.0147438260228529	driver
Lysosome - Homo sapiens (human).11	ATP6V1H	2	13	0.125	0.0383339476594176	driver
Lysosome - Homo sapiens (human).15	GGA3	2	7	0.125	0.0206413564319941	driver
Lysosome - Homo sapiens (human).8	ASAH1	1	4	0.0625	0.0117950608182823	driver
Peroxisome - Homo sapiens (human).6	PEX19	3	3	0.333333333333333	0.00497604128271286	driver
Peroxisome - Homo sapiens (human).7	PEX3	3	3	0.333333333333333	0.00497604128271286	driver
Peroxisome - Homo sapiens (human).1	ABCD1	2	2	0.222222222222222	0.00331736085514191	driver
Peroxisome - Homo sapiens (human).2	ABCD3	2	2	0.222222222222222	0.00331736085514191	driver
Peroxisome - Homo sapiens (human).4	CAT	2	8	0.222222222222222	0.0132694434205676	driver
Peroxisome - Homo sapiens (human).3	AGPS	1	1	0.111111111111111	0.00165868042757095	driver
Peroxisome - Homo sapiens (human).5	GNPAT	1	2	0.111111111111111	0.00331736085514191	driver
Peroxisome - Homo sapiens (human).8	SOD1	1	22	0.111111111111111	0.036490969406561	driver
Peroxisome - Homo sapiens (human).9	SOD2	1	6	0.111111111111111	0.00995208256542573	driver
Longevity regulating pathway - multiple species - Homo sapiens (human).54	SOD2	4	6	0.0740740740740741	0.0597124953925544	driver
Apoptosis - multiple species - Homo sapiens (human).5	BCL2	16	68	0.592592592592593	0.338370807224475	driver
Apoptosis - multiple species - Homo sapiens (human).13	CASP3	16	116	0.592592592592593	0.577220788794692	driver
Apoptosis - multiple species - Homo sapiens (human).17	CYCS	15	60	0.555555555555556	0.298562476962772	driver
Apoptosis - multiple species - Homo sapiens (human).18	DIABLO	13	13	0.481481481481481	0.0646885366752672	driver
Apoptosis - multiple species - Homo sapiens (human).1	APAF1	12	21	0.444444444444444	0.10449686693697	driver
Apoptosis - multiple species - Homo sapiens (human).10	BIRC3	12	49	0.444444444444444	0.24382602285293	driver
Apoptosis - multiple species - Homo sapiens (human).14	CASP7	12	58	0.444444444444444	0.288610394397346	driver
Apoptosis - multiple species - Homo sapiens (human).3	BAX	11	26	0.407407407407407	0.129377073350534	driver
Apoptosis - multiple species - Homo sapiens (human).9	BIRC2	11	30	0.407407407407407	0.149281238481386	driver
Apoptosis - multiple species - Homo sapiens (human).6	BCL2L1	10	44	0.37037037037037	0.218945816439366	driver
Apoptosis - multiple species - Homo sapiens (human).8	BID	9	35	0.333333333333333	0.17416144489495	driver
Apoptosis - multiple species - Homo sapiens (human).15	CASP8	9	64	0.333333333333333	0.318466642093623	driver
Apoptosis - multiple species - Homo sapiens (human).27	XIAP	9	34	0.333333333333333	0.169185403612237	driver
Apoptosis - multiple species - Homo sapiens (human).2	BAK1	8	14	0.296296296296296	0.0696645779579801	driver
Apoptosis - multiple species - Homo sapiens (human).16	CASP9	8	28	0.296296296296296	0.13932915591596	driver
Apoptosis - multiple species - Homo sapiens (human).7	BCL2L11	7	14	0.259259259259259	0.0696645779579801	driver
Apoptosis - multiple species - Homo sapiens (human).12	BOK	3	3	0.111111111111111	0.0149281238481386	driver
Apoptosis - multiple species - Homo sapiens (human).4	BBC3	2	10	0.0740740740740741	0.0497604128271286	driver
Apoptosis - multiple species - Homo sapiens (human).25	PMAIP1	2	8	0.0740740740740741	0.0398083302617029	driver
Apoptosis - multiple species - Homo sapiens (human).20	HTRA2	1	1	0.037037037037037	0.00497604128271286	driver
Cardiac muscle contraction - Homo sapiens (human).26	MYL3	10	29	0.232558139534884	0.22981938813122	driver
Cardiac muscle contraction - Homo sapiens (human).27	MYL4	10	29	0.232558139534884	0.22981938813122	driver
Cardiac muscle contraction - Homo sapiens (human).30	TNNI3	10	27	0.232558139534884	0.213969775156653	driver
Cardiac muscle contraction - Homo sapiens (human).31	TNNT2	10	27	0.232558139534884	0.213969775156653	driver
Cardiac muscle contraction - Homo sapiens (human).12	COX4I1	9	15	0.209302325581395	0.118872097309252	driver
Cardiac muscle contraction - Homo sapiens (human).13	COX5A	9	13	0.209302325581395	0.103022484334685	driver
Cardiac muscle contraction - Homo sapiens (human).14	COX5B	9	17	0.209302325581395	0.134721710283819	driver
Cardiac muscle contraction - Homo sapiens (human).15	COX6A1	9	13	0.209302325581395	0.103022484334685	driver
Cardiac muscle contraction - Homo sapiens (human).16	COX6B1	9	13	0.209302325581395	0.103022484334685	driver
Cardiac muscle contraction - Homo sapiens (human).17	COX6C	9	13	0.209302325581395	0.103022484334685	driver
Cardiac muscle contraction - Homo sapiens (human).18	COX7A2L	9	13	0.209302325581395	0.103022484334685	driver
Cardiac muscle contraction - Homo sapiens (human).19	COX7B	9	13	0.209302325581395	0.103022484334685	driver
Cardiac muscle contraction - Homo sapiens (human).20	COX7C	9	13	0.209302325581395	0.103022484334685	driver
Cardiac muscle contraction - Homo sapiens (human).21	COX8A	9	13	0.209302325581395	0.103022484334685	driver
Cardiac muscle contraction - Homo sapiens (human).22	CYC1	8	12	0.186046511627907	0.0950976778474014	driver
Cardiac muscle contraction - Homo sapiens (human).36	UQCR10	8	10	0.186046511627907	0.0792480648728345	driver
Cardiac muscle contraction - Homo sapiens (human).37	UQCR11	8	10	0.186046511627907	0.0792480648728345	driver
Cardiac muscle contraction - Homo sapiens (human).38	UQCRB	8	10	0.186046511627907	0.0792480648728345	driver
Cardiac muscle contraction - Homo sapiens (human).39	UQCRC1	8	10	0.186046511627907	0.0792480648728345	driver
Cardiac muscle contraction - Homo sapiens (human).40	UQCRC2	8	10	0.186046511627907	0.0792480648728345	driver
Cardiac muscle contraction - Homo sapiens (human).41	UQCRFS1	8	14	0.186046511627907	0.110947290821968	driver
Cardiac muscle contraction - Homo sapiens (human).42	UQCRH	8	10	0.186046511627907	0.0792480648728345	driver
Cardiac muscle contraction - Homo sapiens (human).43	UQCRQ	8	10	0.186046511627907	0.0792480648728345	driver
Cardiac muscle contraction - Homo sapiens (human).2	ATP1B1	2	5	0.0465116279069767	0.0396240324364173	driver
Cardiac muscle contraction - Homo sapiens (human).3	ATP1B2	2	5	0.0465116279069767	0.0396240324364173	driver
Cardiac muscle contraction - Homo sapiens (human).4	ATP1B3	2	5	0.0465116279069767	0.0396240324364173	driver
Dorso-ventral axis formation - Homo sapiens (human).7	MAP2K1	7	90	0.466666666666667	0.248802064135643	driver
Dorso-ventral axis formation - Homo sapiens (human).6	KRAS	6	83	0.4	0.229450792480649	driver
Dorso-ventral axis formation - Homo sapiens (human).10	NOTCH1	5	96	0.333333333333333	0.265388868411353	driver
Dorso-ventral axis formation - Homo sapiens (human).11	NOTCH2	3	48	0.2	0.132694434205676	driver
Dorso-ventral axis formation - Homo sapiens (human).12	NOTCH3	3	45	0.2	0.124401032067822	driver
Dorso-ventral axis formation - Homo sapiens (human).13	NOTCH4	3	46	0.2	0.127165499447107	driver
Dorso-ventral axis formation - Homo sapiens (human).1	BRAF	2	31	0.133333333333333	0.0856984887578327	driver
Notch signaling pathway - Homo sapiens (human).34	NOTCH1	43	96	0.914893617021277	0.831551787688905	driver
Notch signaling pathway - Homo sapiens (human).35	NOTCH2	37	48	0.787234042553192	0.415775893844453	driver
Notch signaling pathway - Homo sapiens (human).36	NOTCH3	37	45	0.787234042553192	0.389789900479174	driver
Notch signaling pathway - Homo sapiens (human).37	NOTCH4	35	46	0.74468085106383	0.3984518982676	driver
Notch signaling pathway - Homo sapiens (human).44	RBPJ	22	36	0.468085106382979	0.311831920383339	driver
Notch signaling pathway - Homo sapiens (human).45	RBPJL	16	16	0.340425531914894	0.138591964614818	driver
Notch signaling pathway - Homo sapiens (human).8	DLL1	14	21	0.297872340425532	0.181901953556948	driver
Notch signaling pathway - Homo sapiens (human).47	SNW1	12	29	0.25531914893617	0.251197935864357	driver
Notch signaling pathway - Homo sapiens (human).41	PSEN2	11	19	0.234042553191489	0.164577957980096	driver
Notch signaling pathway - Homo sapiens (human).10	DLL4	10	11	0.212765957446809	0.0952819756726871	driver
Notch signaling pathway - Homo sapiens (human).24	JAG2	10	11	0.212765957446809	0.0952819756726871	driver
Notch signaling pathway - Homo sapiens (human).28	MAML1	10	10	0.212765957446809	0.086619977884261	driver
Notch signaling pathway - Homo sapiens (human).29	MAML2	10	10	0.212765957446809	0.086619977884261	driver
Notch signaling pathway - Homo sapiens (human).30	MAML3	10	10	0.212765957446809	0.086619977884261	driver
Notch signaling pathway - Homo sapiens (human).23	JAG1	8	14	0.170212765957447	0.121267969037965	driver
Notch signaling pathway - Homo sapiens (human).4	CIR1	7	7	0.148936170212766	0.0606339845189827	driver
Notch signaling pathway - Homo sapiens (human).9	DLL3	7	8	0.148936170212766	0.0692959823074088	driver
Notch signaling pathway - Homo sapiens (human).27	LFNG	7	7	0.148936170212766	0.0606339845189827	driver
Notch signaling pathway - Homo sapiens (human).11	DTX1	6	7	0.127659574468085	0.0606339845189827	driver
Notch signaling pathway - Homo sapiens (human).31	MFNG	6	6	0.127659574468085	0.0519719867305566	driver
Notch signaling pathway - Homo sapiens (human).12	DTX2	4	4	0.0851063829787234	0.0346479911537044	driver
Notch signaling pathway - Homo sapiens (human).13	DTX3	4	4	0.0851063829787234	0.0346479911537044	driver
Notch signaling pathway - Homo sapiens (human).14	DTX3L	4	4	0.0851063829787234	0.0346479911537044	driver
Notch signaling pathway - Homo sapiens (human).15	DTX4	4	4	0.0851063829787234	0.0346479911537044	driver
Notch signaling pathway - Homo sapiens (human).39	NUMBL	4	5	0.0851063829787234	0.0433099889421305	driver
Notch signaling pathway - Homo sapiens (human).46	RFNG	4	4	0.0851063829787234	0.0346479911537044	driver
Notch signaling pathway - Homo sapiens (human).43	PTCRA	3	4	0.0638297872340425	0.0346479911537044	driver
Hedgehog signaling pathway - Homo sapiens (human).21	GLI1	19	72	0.513513513513513	0.490969406561003	driver
Hedgehog signaling pathway - Homo sapiens (human).22	GLI2	19	28	0.513513513513513	0.190932546995945	driver
Hedgehog signaling pathway - Homo sapiens (human).23	GLI3	19	62	0.513513513513513	0.422779211205308	driver
Hedgehog signaling pathway - Homo sapiens (human).19	FBXW11	13	44	0.351351351351351	0.300036859565057	driver
Hedgehog signaling pathway - Homo sapiens (human).35	SMO	12	33	0.324324324324324	0.225027644673793	driver
Hedgehog signaling pathway - Homo sapiens (human).34	SHH	10	20	0.27027027027027	0.13638039071139	driver
Hedgehog signaling pathway - Homo sapiens (human).37	SUFU	9	25	0.243243243243243	0.170475488389237	driver
Hedgehog signaling pathway - Homo sapiens (human).18	DHH	7	8	0.189189189189189	0.0545521562845558	driver
Hedgehog signaling pathway - Homo sapiens (human).26	IHH	7	12	0.189189189189189	0.0818282344268338	driver
Hedgehog signaling pathway - Homo sapiens (human).32	PTCH1	7	15	0.189189189189189	0.102285293033542	driver
Hedgehog signaling pathway - Homo sapiens (human).33	PTCH2	6	6	0.162162162162162	0.0409141172134169	driver
Hedgehog signaling pathway - Homo sapiens (human).25	HHIP	5	5	0.135135135135135	0.0340950976778474	driver
Hedgehog signaling pathway - Homo sapiens (human).20	GAS1	3	4	0.0810810810810811	0.0272760781422779	driver
Hedgehog signaling pathway - Homo sapiens (human).27	KIF3A	2	3	0.0540540540540541	0.0204570586067084	driver
Hedgehog signaling pathway - Homo sapiens (human).36	SPOP	2	2	0.0540540540540541	0.013638039071139	driver
Hedgehog signaling pathway - Homo sapiens (human).5	BOC	1	1	0.027027027027027	0.00681901953556948	driver
VEGF signaling pathway - Homo sapiens (human).20	MAPKAPK3	7	11	0.127272727272727	0.111500184297825	driver
VEGF signaling pathway - Homo sapiens (human).50	SH2D2A	4	5	0.0727272727272727	0.050681901953557	driver
Hippo signaling pathway -multiple species - Homo sapiens (human).1	DCHS1	1	100	0.5	0.0368595650571323	driver
Hippo signaling pathway -multiple species - Homo sapiens (human).2	DCHS2	1	100	0.5	0.0368595650571323	driver
Adherens junction - Homo sapiens (human).64	WASF3	6	6	0.0909090909090909	0.072981938813122	driver
Adherens junction - Homo sapiens (human).30	LMO7	3	3	0.0454545454545455	0.036490969406561	driver
Adherens junction - Homo sapiens (human).53	SSX2IP	3	3	0.0454545454545455	0.036490969406561	driver
Complement and coagulation cascades - Homo sapiens (human).9	C2	10	10	0.138888888888889	0.132694434205676	driver
Complement and coagulation cascades - Homo sapiens (human).19	C8A	7	7	0.0972222222222222	0.0928861039439735	driver
Complement and coagulation cascades - Homo sapiens (human).21	C8G	7	7	0.0972222222222222	0.0928861039439735	driver
Complement and coagulation cascades - Homo sapiens (human).22	C9	7	7	0.0972222222222222	0.0928861039439735	driver
Complement and coagulation cascades - Homo sapiens (human).20	C8B	6	6	0.0833333333333333	0.0796166605234058	driver
Complement and coagulation cascades - Homo sapiens (human).26	CFB	4	4	0.0555555555555556	0.0530777736822705	driver
Complement and coagulation cascades - Homo sapiens (human).54	MASP2	4	4	0.0555555555555556	0.0530777736822705	driver
Complement and coagulation cascades - Homo sapiens (human).63	SERPINA5	3	3	0.0416666666666667	0.0398083302617029	driver
Complement and coagulation cascades - Homo sapiens (human).27	CFD	2	2	0.0277777777777778	0.0265388868411353	driver
Complement and coagulation cascades - Homo sapiens (human).28	CFH	2	2	0.0277777777777778	0.0265388868411353	driver
Complement and coagulation cascades - Homo sapiens (human).68	SERPING1	2	2	0.0277777777777778	0.0265388868411353	driver
Complement and coagulation cascades - Homo sapiens (human).11	C3AR1	1	1	0.0138888888888889	0.0132694434205676	driver
Complement and coagulation cascades - Homo sapiens (human).23	CD46	1	1	0.0138888888888889	0.0132694434205676	driver
Complement and coagulation cascades - Homo sapiens (human).29	CFI	1	1	0.0138888888888889	0.0132694434205676	driver
Complement and coagulation cascades - Homo sapiens (human).67	SERPINF2	1	1	0.0138888888888889	0.0132694434205676	driver
Antigen processing and presentation - Homo sapiens (human).11	HLA-B	13	20	0.228070175438596	0.210099520825654	driver
Antigen processing and presentation - Homo sapiens (human).26	HLA-G	13	17	0.228070175438596	0.178584592701806	driver
Antigen processing and presentation - Homo sapiens (human).39	KLRC1	8	12	0.140350877192982	0.126059712495393	driver
Antigen processing and presentation - Homo sapiens (human).43	KLRD1	8	13	0.140350877192982	0.136564688536675	driver
Antigen processing and presentation - Homo sapiens (human).56	TAPBP	8	8	0.140350877192982	0.0840398083302617	driver
Antigen processing and presentation - Homo sapiens (human).40	KLRC2	7	10	0.12280701754386	0.105049760412827	driver
Antigen processing and presentation - Homo sapiens (human).2	CALR	6	7	0.105263157894737	0.073534832288979	driver
Antigen processing and presentation - Homo sapiens (human).47	PDIA3	6	6	0.105263157894737	0.0630298562476963	driver
Antigen processing and presentation - Homo sapiens (human).32	KIR2DL3	5	7	0.087719298245614	0.073534832288979	driver
Antigen processing and presentation - Homo sapiens (human).54	TAP1	5	6	0.087719298245614	0.0630298562476963	driver
Antigen processing and presentation - Homo sapiens (human).55	TAP2	5	5	0.087719298245614	0.0525248802064136	driver
Antigen processing and presentation - Homo sapiens (human).33	KIR2DL4	4	6	0.0701754385964912	0.0630298562476963	driver
Antigen processing and presentation - Homo sapiens (human).3	CANX	3	3	0.0526315789473684	0.0315149281238481	driver
Antigen processing and presentation - Homo sapiens (human).38	KIR3DL3	3	3	0.0526315789473684	0.0315149281238481	driver
Antigen processing and presentation - Homo sapiens (human).42	KLRC4	3	3	0.0526315789473684	0.0315149281238481	driver
Antigen processing and presentation - Homo sapiens (human).31	KIR2DL1	2	2	0.0350877192982456	0.0210099520825654	driver
Antigen processing and presentation - Homo sapiens (human).34	KIR2DS1	2	3	0.0350877192982456	0.0315149281238481	driver
Antigen processing and presentation - Homo sapiens (human).35	KIR2DS2	2	3	0.0350877192982456	0.0315149281238481	driver
Antigen processing and presentation - Homo sapiens (human).37	KIR3DL2	2	2	0.0350877192982456	0.0210099520825654	driver
Antigen processing and presentation - Homo sapiens (human).23	HLA-DRB5	1	1	0.0175438596491228	0.0105049760412827	driver
Antigen processing and presentation - Homo sapiens (human).51	RFX5	1	1	0.0175438596491228	0.0105049760412827	driver
Antigen processing and presentation - Homo sapiens (human).53	RFXAP	1	1	0.0175438596491228	0.0105049760412827	driver
Renin-angiotensin system - Homo sapiens (human).1	AGT	2	76	0.666666666666667	0.0420199041651309	driver
Renin-angiotensin system - Homo sapiens (human).2	AGTR1	1	31	0.333333333333333	0.0171396977515665	driver
Renin-angiotensin system - Homo sapiens (human).3	AGTR2	1	41	0.333333333333333	0.0226686325101364	driver
RIG-I-like receptor signaling pathway - Homo sapiens (human).39	MAVS	16	19	0.290909090909091	0.192591227423516	driver
RIG-I-like receptor signaling pathway - Homo sapiens (human).8	CYLD	5	7	0.0909090909090909	0.0709546627349797	driver
RIG-I-like receptor signaling pathway - Homo sapiens (human).48	SIKE1	3	3	0.0545454545454545	0.0304091411721342	driver
RIG-I-like receptor signaling pathway - Homo sapiens (human).1	ATG12	2	2	0.0363636363636364	0.0202727607814228	driver
RIG-I-like receptor signaling pathway - Homo sapiens (human).2	ATG5	2	2	0.0363636363636364	0.0202727607814228	driver
RIG-I-like receptor signaling pathway - Homo sapiens (human).3	AZI2	2	2	0.0363636363636364	0.0202727607814228	driver
RIG-I-like receptor signaling pathway - Homo sapiens (human).9	DDX58	2	3	0.0363636363636364	0.0304091411721342	driver
RIG-I-like receptor signaling pathway - Homo sapiens (human).10	DHX58	1	1	0.0181818181818182	0.0101363803907114	driver
RIG-I-like receptor signaling pathway - Homo sapiens (human).43	NLRX1	1	1	0.0181818181818182	0.0101363803907114	driver
RIG-I-like receptor signaling pathway - Homo sapiens (human).44	OTUD5	1	1	0.0181818181818182	0.0101363803907114	driver
Hematopoietic cell lineage - Homo sapiens (human).19	FLT3LG	1	1	0.0158730158730159	0.0116107629929967	driver
Hematopoietic cell lineage - Homo sapiens (human).34	HLA-DRB5	1	1	0.0158730158730159	0.0116107629929967	driver
B cell receptor signaling pathway - Homo sapiens (human).9	CD22	4	4	0.0571428571428571	0.0516033910799853	driver
B cell receptor signaling pathway - Homo sapiens (human).28	LILRB3	1	1	0.0142857142857143	0.0129008477699963	driver
Intestinal immune network for IgA production - Homo sapiens (human).12	HLA-DMA	9	24	0.243243243243243	0.163656468853668	driver
Intestinal immune network for IgA production - Homo sapiens (human).13	HLA-DMB	9	24	0.243243243243243	0.163656468853668	driver
Intestinal immune network for IgA production - Homo sapiens (human).14	HLA-DOA	9	25	0.243243243243243	0.170475488389237	driver
Intestinal immune network for IgA production - Homo sapiens (human).15	HLA-DOB	9	26	0.243243243243243	0.177294507924806	driver
Intestinal immune network for IgA production - Homo sapiens (human).16	HLA-DPA1	9	24	0.243243243243243	0.163656468853668	driver
Intestinal immune network for IgA production - Homo sapiens (human).17	HLA-DPB1	9	24	0.243243243243243	0.163656468853668	driver
Intestinal immune network for IgA production - Homo sapiens (human).18	HLA-DQA1	9	24	0.243243243243243	0.163656468853668	driver
Intestinal immune network for IgA production - Homo sapiens (human).19	HLA-DQA2	9	24	0.243243243243243	0.163656468853668	driver
Intestinal immune network for IgA production - Homo sapiens (human).37	TNFSF13B	3	7	0.0810810810810811	0.0477331367489864	driver
Intestinal immune network for IgA production - Homo sapiens (human).31	MADCAM1	2	4	0.0540540540540541	0.0272760781422779	driver
Intestinal immune network for IgA production - Homo sapiens (human).33	TNFRSF13B	2	7	0.0540540540540541	0.0477331367489864	driver
Intestinal immune network for IgA production - Homo sapiens (human).35	TNFRSF17	2	5	0.0540540540540541	0.0340950976778474	driver
Intestinal immune network for IgA production - Homo sapiens (human).23	ICOSLG	1	1	0.027027027027027	0.00681901953556948	driver
Intestinal immune network for IgA production - Homo sapiens (human).34	TNFRSF13C	1	1	0.027027027027027	0.00681901953556948	driver
Circadian rhythm - Homo sapiens (human).1	ARNTL	13	24	0.5	0.115001842978253	driver
Circadian rhythm - Homo sapiens (human).5	CLOCK	12	16	0.461538461538462	0.0766678953188352	driver
Circadian rhythm - Homo sapiens (human).12	NPAS2	12	13	0.461538461538462	0.0622926649465536	driver
Circadian rhythm - Homo sapiens (human).6	CRY1	8	8	0.307692307692308	0.0383339476594176	driver
Circadian rhythm - Homo sapiens (human).7	CRY2	8	9	0.307692307692308	0.0431256911168448	driver
Circadian rhythm - Homo sapiens (human).14	PER1	8	10	0.307692307692308	0.047917434574272	driver
Circadian rhythm - Homo sapiens (human).15	PER2	7	8	0.269230769230769	0.0383339476594176	driver
Circadian rhythm - Homo sapiens (human).16	PER3	7	7	0.269230769230769	0.0335422042019904	driver
Circadian rhythm - Homo sapiens (human).17	PRKAA1	6	27	0.230769230769231	0.129377073350534	driver
Circadian rhythm - Homo sapiens (human).18	PRKAA2	6	27	0.230769230769231	0.129377073350534	driver
Circadian rhythm - Homo sapiens (human).19	PRKAB1	6	28	0.230769230769231	0.134168816807962	driver
Circadian rhythm - Homo sapiens (human).20	PRKAB2	6	26	0.230769230769231	0.124585329893107	driver
Circadian rhythm - Homo sapiens (human).13	NR1D1	5	14	0.192307692307692	0.0670844084039808	driver
Circadian rhythm - Homo sapiens (human).21	PRKAG1	5	40	0.192307692307692	0.191669738297088	driver
Circadian rhythm - Homo sapiens (human).22	PRKAG2	5	25	0.192307692307692	0.11979358643568	driver
Circadian rhythm - Homo sapiens (human).23	PRKAG3	4	21	0.153846153846154	0.100626612605971	driver
Circadian rhythm - Homo sapiens (human).2	BHLHE40	3	7	0.115384615384615	0.0335422042019904	driver
Circadian rhythm - Homo sapiens (human).3	BHLHE41	3	5	0.115384615384615	0.023958717287136	driver
Circadian rhythm - Homo sapiens (human).25	RORA	2	4	0.0769230769230769	0.0191669738297088	driver
Long-term potentiation - Homo sapiens (human).20	GRIA2	11	15	0.174603174603175	0.17416144489495	driver
Synaptic vesicle cycle - Homo sapiens (human).40	VAMP2	19	61	0.475	0.449686693697014	driver
Synaptic vesicle cycle - Homo sapiens (human).37	SYT1	18	32	0.45	0.235901216365647	driver
Synaptic vesicle cycle - Homo sapiens (human).33	STX1A	16	42	0.4	0.309620346479912	driver
Synaptic vesicle cycle - Homo sapiens (human).27	RIMS1	15	30	0.375	0.221157390342794	driver
Synaptic vesicle cycle - Homo sapiens (human).20	CPLX1	13	15	0.325	0.110578695171397	driver
Synaptic vesicle cycle - Homo sapiens (human).26	RAB3A	13	24	0.325	0.176925912274235	driver
Synaptic vesicle cycle - Homo sapiens (human).32	SNAP25	12	20	0.3	0.147438260228529	driver
Synaptic vesicle cycle - Homo sapiens (human).36	STXBP1	12	18	0.3	0.132694434205676	driver
Synaptic vesicle cycle - Homo sapiens (human).39	UNC13B	11	16	0.275	0.117950608182823	driver
Synaptic vesicle cycle - Homo sapiens (human).14	ATP6V1H	10	13	0.25	0.095834869148544	driver
Synaptic vesicle cycle - Homo sapiens (human).28	SLC17A7	9	10	0.225	0.0737191301142646	driver
Synaptic vesicle cycle - Homo sapiens (human).29	SLC18A2	8	8	0.2	0.0589753040914117	driver
Synaptic vesicle cycle - Homo sapiens (human).30	SLC18A3	8	8	0.2	0.0589753040914117	driver
Synaptic vesicle cycle - Homo sapiens (human).34	STX1B	8	13	0.2	0.095834869148544	driver
Synaptic vesicle cycle - Homo sapiens (human).7	ATP6V0B	5	5	0.125	0.0368595650571323	driver
Synaptic vesicle cycle - Homo sapiens (human).8	ATP6V0C	5	5	0.125	0.0368595650571323	driver
Synaptic vesicle cycle - Homo sapiens (human).10	ATP6V1A	5	5	0.125	0.0368595650571323	driver
Synaptic vesicle cycle - Homo sapiens (human).12	ATP6V1D	5	6	0.125	0.0442314780685588	driver
Synaptic vesicle cycle - Homo sapiens (human).13	ATP6V1F	5	5	0.125	0.0368595650571323	driver
Synaptic vesicle cycle - Homo sapiens (human).31	SLC32A1	5	7	0.125	0.0516033910799853	driver
Synaptic vesicle cycle - Homo sapiens (human).38	UNC13A	3	4	0.075	0.0294876520457059	driver
Synaptic vesicle cycle - Homo sapiens (human).6	ATP6V0A1	1	1	0.025	0.00737191301142647	driver
Synaptic vesicle cycle - Homo sapiens (human).9	ATP6V0D1	1	3	0.025	0.0221157390342794	driver
Synaptic vesicle cycle - Homo sapiens (human).11	ATP6V1C1	1	3	0.025	0.0221157390342794	driver
Synaptic vesicle cycle - Homo sapiens (human).21	CPLX2	1	1	0.025	0.00737191301142647	driver
Retrograde endocannabinoid signaling - Homo sapiens (human).13	CNR1	3	3	0.0428571428571429	0.0387025433099889	driver
GABAergic synapse - Homo sapiens (human).2	ADCY2	21	28	0.403846153846154	0.268337633615923	driver
GABAergic synapse - Homo sapiens (human).7	ADCY7	20	30	0.384615384615385	0.287504607445632	driver
GABAergic synapse - Homo sapiens (human).4	ADCY4	11	18	0.211538461538462	0.172502764467379	driver
GABAergic synapse - Homo sapiens (human).6	ADCY6	11	18	0.211538461538462	0.172502764467379	driver
GABAergic synapse - Homo sapiens (human).8	ADCY8	11	21	0.211538461538462	0.201253225211942	driver
GABAergic synapse - Homo sapiens (human).16	GABRA1	11	16	0.211538461538462	0.15333579063767	driver
GABAergic synapse - Homo sapiens (human).17	GABRA2	8	10	0.153846153846154	0.095834869148544	driver
GABAergic synapse - Homo sapiens (human).18	GABRA3	8	10	0.153846153846154	0.095834869148544	driver
GABAergic synapse - Homo sapiens (human).19	GABRA4	8	10	0.153846153846154	0.095834869148544	driver
GABAergic synapse - Homo sapiens (human).20	GABRA5	8	10	0.153846153846154	0.095834869148544	driver
GABAergic synapse - Homo sapiens (human).21	GABRA6	8	10	0.153846153846154	0.095834869148544	driver
GABAergic synapse - Homo sapiens (human).45	NSF	8	14	0.153846153846154	0.134168816807962	driver
GABAergic synapse - Homo sapiens (human).5	ADCY5	7	14	0.134615384615385	0.134168816807962	driver
GABAergic synapse - Homo sapiens (human).13	GABARAP	7	8	0.134615384615385	0.0766678953188352	driver
GABAergic synapse - Homo sapiens (human).43	GPHN	6	10	0.115384615384615	0.095834869148544	driver
GABAergic synapse - Homo sapiens (human).14	GABBR1	3	4	0.0576923076923077	0.0383339476594176	driver
GABAergic synapse - Homo sapiens (human).15	GABBR2	1	2	0.0192307692307692	0.0191669738297088	driver
Long-term depression - Homo sapiens (human).33	PLA2G4A	14	27	0.28	0.248802064135643	driver
Long-term depression - Homo sapiens (human).34	PLA2G4B	10	16	0.2	0.147438260228529	driver
Long-term depression - Homo sapiens (human).1	ARAF	9	16	0.18	0.147438260228529	driver
Long-term depression - Homo sapiens (human).39	PPP1R17	6	6	0.12	0.0552893475856985	driver
Long-term depression - Homo sapiens (human).16	GUCY1A2	3	5	0.06	0.0460744563214154	driver
Long-term depression - Homo sapiens (human).17	GUCY1A3	3	5	0.06	0.0460744563214154	driver
Long-term depression - Homo sapiens (human).18	GUCY1B3	3	6	0.06	0.0552893475856985	driver
Taste transduction - Homo sapiens (human).9	GABRA2	5	10	0.0961538461538462	0.095834869148544	driver
Taste transduction - Homo sapiens (human).10	GABRA3	5	10	0.0961538461538462	0.095834869148544	driver
Taste transduction - Homo sapiens (human).11	GABRA4	5	10	0.0961538461538462	0.095834869148544	driver
Taste transduction - Homo sapiens (human).12	GABRA5	5	10	0.0961538461538462	0.095834869148544	driver
Taste transduction - Homo sapiens (human).13	GABRA6	5	10	0.0961538461538462	0.095834869148544	driver
Taste transduction - Homo sapiens (human).29	TAS1R3	3	4	0.0576923076923077	0.0383339476594176	driver
Taste transduction - Homo sapiens (human).27	TAS1R1	2	2	0.0384615384615385	0.0191669738297088	driver
Taste transduction - Homo sapiens (human).28	TAS1R2	2	3	0.0384615384615385	0.0287504607445632	driver
Taste transduction - Homo sapiens (human).7	GABBR2	1	2	0.0192307692307692	0.0191669738297088	driver
Taste transduction - Homo sapiens (human).30	TAS2R1	1	1	0.0192307692307692	0.0095834869148544	driver
Taste transduction - Homo sapiens (human).31	TAS2R10	1	1	0.0192307692307692	0.0095834869148544	driver
Taste transduction - Homo sapiens (human).32	TAS2R13	1	1	0.0192307692307692	0.0095834869148544	driver
Taste transduction - Homo sapiens (human).33	TAS2R14	1	1	0.0192307692307692	0.0095834869148544	driver
Taste transduction - Homo sapiens (human).34	TAS2R16	1	1	0.0192307692307692	0.0095834869148544	driver
Taste transduction - Homo sapiens (human).35	TAS2R19	1	1	0.0192307692307692	0.0095834869148544	driver
Taste transduction - Homo sapiens (human).36	TAS2R20	1	1	0.0192307692307692	0.0095834869148544	driver
Taste transduction - Homo sapiens (human).37	TAS2R3	1	1	0.0192307692307692	0.0095834869148544	driver
Taste transduction - Homo sapiens (human).38	TAS2R31	1	1	0.0192307692307692	0.0095834869148544	driver
Taste transduction - Homo sapiens (human).39	TAS2R38	1	1	0.0192307692307692	0.0095834869148544	driver
Taste transduction - Homo sapiens (human).40	TAS2R39	1	1	0.0192307692307692	0.0095834869148544	driver
Taste transduction - Homo sapiens (human).41	TAS2R4	1	1	0.0192307692307692	0.0095834869148544	driver
Taste transduction - Homo sapiens (human).42	TAS2R40	1	1	0.0192307692307692	0.0095834869148544	driver
Taste transduction - Homo sapiens (human).43	TAS2R42	1	1	0.0192307692307692	0.0095834869148544	driver
Taste transduction - Homo sapiens (human).44	TAS2R43	1	1	0.0192307692307692	0.0095834869148544	driver
Taste transduction - Homo sapiens (human).45	TAS2R46	1	1	0.0192307692307692	0.0095834869148544	driver
Taste transduction - Homo sapiens (human).46	TAS2R5	1	1	0.0192307692307692	0.0095834869148544	driver
Taste transduction - Homo sapiens (human).47	TAS2R50	1	1	0.0192307692307692	0.0095834869148544	driver
Taste transduction - Homo sapiens (human).48	TAS2R60	1	1	0.0192307692307692	0.0095834869148544	driver
Taste transduction - Homo sapiens (human).49	TAS2R7	1	1	0.0192307692307692	0.0095834869148544	driver
Taste transduction - Homo sapiens (human).50	TAS2R8	1	1	0.0192307692307692	0.0095834869148544	driver
Taste transduction - Homo sapiens (human).51	TAS2R9	1	1	0.0192307692307692	0.0095834869148544	driver
Taste transduction - Homo sapiens (human).52	TRPM5	1	1	0.0192307692307692	0.0095834869148544	driver
Phototransduction - Homo sapiens (human).5	CNGB1	11	15	0.5	0.0608182823442683	driver
Phototransduction - Homo sapiens (human).16	PDE6A	6	8	0.272727272727273	0.0324364172502764	driver
Phototransduction - Homo sapiens (human).17	PDE6B	6	8	0.272727272727273	0.0324364172502764	driver
Phototransduction - Homo sapiens (human).18	PDE6G	6	8	0.272727272727273	0.0324364172502764	driver
Phototransduction - Homo sapiens (human).4	CNGA1	5	5	0.227272727272727	0.0202727607814228	driver
Phototransduction - Homo sapiens (human).20	RGS9	5	13	0.227272727272727	0.0527091780316992	driver
Phototransduction - Homo sapiens (human).21	RHO	5	13	0.227272727272727	0.0527091780316992	driver
Phototransduction - Homo sapiens (human).11	GUCA1A	3	6	0.136363636363636	0.0243273129377073	driver
Phototransduction - Homo sapiens (human).12	GUCA1B	3	4	0.136363636363636	0.0162182086251382	driver
Phototransduction - Homo sapiens (human).13	GUCA1C	3	4	0.136363636363636	0.0162182086251382	driver
Phototransduction - Homo sapiens (human).14	GUCY2D	3	8	0.136363636363636	0.0324364172502764	driver
Phototransduction - Homo sapiens (human).15	GUCY2F	3	8	0.136363636363636	0.0324364172502764	driver
Phototransduction - Homo sapiens (human).19	RCVRN	1	1	0.0454545454545455	0.00405455215628456	driver
Insulin secretion - Homo sapiens (human).34	FFAR1	2	2	0.03125	0.0235901216365647	driver
Insulin secretion - Homo sapiens (human).42	GPR119	2	2	0.03125	0.0235901216365647	driver
Ovarian steroidogenesis - Homo sapiens (human).13	GNAS	17	142	0.708333333333333	0.628086988573535	driver
Ovarian steroidogenesis - Homo sapiens (human).23	PRKACB	9	64	0.375	0.283081459638776	driver
Ovarian steroidogenesis - Homo sapiens (human).24	PRKACG	8	57	0.333333333333333	0.252119424990785	driver
Ovarian steroidogenesis - Homo sapiens (human).10	CGA	5	41	0.208333333333333	0.181349060081091	driver
Ovarian steroidogenesis - Homo sapiens (human).2	ADCY2	4	28	0.166666666666667	0.123848138591965	driver
Ovarian steroidogenesis - Homo sapiens (human).3	ADCY3	4	26	0.166666666666667	0.115001842978253	driver
Ovarian steroidogenesis - Homo sapiens (human).4	ADCY4	4	18	0.166666666666667	0.0796166605234058	driver
Ovarian steroidogenesis - Homo sapiens (human).5	ADCY5	4	14	0.166666666666667	0.0619240692959823	driver
Ovarian steroidogenesis - Homo sapiens (human).6	ADCY6	4	18	0.166666666666667	0.0796166605234058	driver
Ovarian steroidogenesis - Homo sapiens (human).7	ADCY7	4	30	0.166666666666667	0.132694434205676	driver
Ovarian steroidogenesis - Homo sapiens (human).8	ADCY8	4	21	0.166666666666667	0.0928861039439735	driver
Ovarian steroidogenesis - Homo sapiens (human).9	ADCY9	4	16	0.166666666666667	0.0707703649096941	driver
Ovarian steroidogenesis - Homo sapiens (human).11	FSHB	3	22	0.125	0.0973092517508293	driver
Ovarian steroidogenesis - Homo sapiens (human).12	FSHR	3	22	0.125	0.0973092517508293	driver
Ovarian steroidogenesis - Homo sapiens (human).18	LHB	3	22	0.125	0.0973092517508293	driver
Ovarian steroidogenesis - Homo sapiens (human).19	LHCGR	3	28	0.125	0.123848138591965	driver
Thyroid hormone synthesis - Homo sapiens (human).26	ITPR2	7	18	0.162790697674419	0.142646516771102	driver
Thyroid hormone synthesis - Homo sapiens (human).27	ITPR3	7	19	0.162790697674419	0.150571323258386	driver
Thyroid hormone synthesis - Homo sapiens (human).18	CREB3	3	8	0.0697674418604651	0.0633984518982676	driver
Thyroid hormone synthesis - Homo sapiens (human).19	CREB3L1	3	6	0.0697674418604651	0.0475488389237007	driver
Thyroid hormone synthesis - Homo sapiens (human).20	CREB3L2	3	6	0.0697674418604651	0.0475488389237007	driver
Thyroid hormone synthesis - Homo sapiens (human).21	CREB3L3	3	6	0.0697674418604651	0.0475488389237007	driver
Thyroid hormone synthesis - Homo sapiens (human).22	CREB3L4	3	6	0.0697674418604651	0.0475488389237007	driver
Thyroid hormone synthesis - Homo sapiens (human).13	ATP1B1	2	5	0.0465116279069767	0.0396240324364173	driver
Thyroid hormone synthesis - Homo sapiens (human).14	ATP1B2	2	5	0.0465116279069767	0.0396240324364173	driver
Thyroid hormone synthesis - Homo sapiens (human).15	ATP1B3	2	5	0.0465116279069767	0.0396240324364173	driver
Thyroid hormone synthesis - Homo sapiens (human).40	TG	2	3	0.0465116279069767	0.0237744194618504	driver
Thyroid hormone synthesis - Homo sapiens (human).41	TPO	2	4	0.0465116279069767	0.0316992259491338	driver
Thyroid hormone synthesis - Homo sapiens (human).39	SLC5A5	1	2	0.0232558139534884	0.0158496129745669	driver
Adipocytokine signaling pathway - Homo sapiens (human).14	CAMKK2	11	14	0.169230769230769	0.167711021009952	driver
Adipocytokine signaling pathway - Homo sapiens (human).13	CAMKK1	10	12	0.153846153846154	0.143752303722816	driver
Adipocytokine signaling pathway - Homo sapiens (human).18	CPT1B	9	11	0.138461538461538	0.131772945079248	driver
Adipocytokine signaling pathway - Homo sapiens (human).9	AGRP	8	10	0.123076923076923	0.11979358643568	driver
Adipocytokine signaling pathway - Homo sapiens (human).7	ADIPOR1	5	6	0.0769230769230769	0.071876151861408	driver
Adipocytokine signaling pathway - Homo sapiens (human).8	ADIPOR2	5	5	0.0769230769230769	0.05989679321784	driver
Regulation of lipolysis in adipocytes - Homo sapiens (human).6	ADCY5	7	14	0.142857142857143	0.126428308145964	driver
Regulation of lipolysis in adipocytes - Homo sapiens (human).33	PDE3B	6	10	0.122448979591837	0.0903059343899742	driver
Regulation of lipolysis in adipocytes - Homo sapiens (human).29	LIPE	4	9	0.0816326530612245	0.0812753409509768	driver
Regulation of lipolysis in adipocytes - Homo sapiens (human).1	ABHD5	1	1	0.0204081632653061	0.00903059343899742	driver
Renin secretion - Homo sapiens (human).40	PPP3CB	9	21	0.1875	0.185772207887947	driver
Renin secretion - Homo sapiens (human).1	ADCY5	8	14	0.166666666666667	0.123848138591965	driver
Renin secretion - Homo sapiens (human).2	ADCY6	8	18	0.166666666666667	0.159233321046812	driver
Renin secretion - Homo sapiens (human).27	ITPR2	8	18	0.166666666666667	0.159233321046812	driver
Renin secretion - Homo sapiens (human).43	PPP3R2	6	13	0.125	0.115001842978253	driver
Renin secretion - Homo sapiens (human).30	PDE1A	4	5	0.0833333333333333	0.0442314780685588	driver
Renin secretion - Homo sapiens (human).31	PDE1B	4	4	0.0833333333333333	0.035385182454847	driver
Renin secretion - Homo sapiens (human).32	PDE1C	4	4	0.0833333333333333	0.035385182454847	driver
Renin secretion - Homo sapiens (human).48	REN	1	1	0.0208333333333333	0.00884629561371176	driver
Aldosterone synthesis and secretion - Homo sapiens (human).37	ITPR2	10	18	0.196078431372549	0.169185403612237	driver
Aldosterone synthesis and secretion - Homo sapiens (human).38	ITPR3	10	19	0.196078431372549	0.178584592701806	driver
Aldosterone synthesis and secretion - Homo sapiens (human).27	CREB3L1	3	6	0.0588235294117647	0.0563951345374125	driver
Aldosterone synthesis and secretion - Homo sapiens (human).28	CREB3L2	3	6	0.0588235294117647	0.0563951345374125	driver
Aldosterone synthesis and secretion - Homo sapiens (human).29	CREB3L3	3	6	0.0588235294117647	0.0563951345374125	driver
Aldosterone synthesis and secretion - Homo sapiens (human).30	CREB3L4	3	6	0.0588235294117647	0.0563951345374125	driver
Aldosterone synthesis and secretion - Homo sapiens (human).32	CYP11B2	3	3	0.0588235294117647	0.0281975672687062	driver
Type II diabetes mellitus - Homo sapiens (human).14	IRS2	24	59	0.6	0.434942867674161	driver
Type II diabetes mellitus - Homo sapiens (human).15	IRS4	21	25	0.525	0.184297825285662	driver
Type II diabetes mellitus - Homo sapiens (human).1	ABCC8	7	9	0.175	0.0663472171028382	driver
Type II diabetes mellitus - Homo sapiens (human).16	KCNJ11	1	3	0.025	0.0221157390342794	driver
Type I diabetes mellitus - Homo sapiens (human).17	HLA-DRA	15	56	0.555555555555556	0.27865831183192	driver
Type I diabetes mellitus - Homo sapiens (human).18	HLA-DRB1	15	54	0.555555555555556	0.268706229266495	driver
Type I diabetes mellitus - Homo sapiens (human).9	HLA-DMA	9	24	0.333333333333333	0.119424990785109	driver
Type I diabetes mellitus - Homo sapiens (human).10	HLA-DMB	9	24	0.333333333333333	0.119424990785109	driver
Type I diabetes mellitus - Homo sapiens (human).11	HLA-DOA	9	25	0.333333333333333	0.124401032067822	driver
Type I diabetes mellitus - Homo sapiens (human).12	HLA-DOB	9	26	0.333333333333333	0.129377073350534	driver
Type I diabetes mellitus - Homo sapiens (human).13	HLA-DPA1	9	24	0.333333333333333	0.119424990785109	driver
Type I diabetes mellitus - Homo sapiens (human).14	HLA-DPB1	9	24	0.333333333333333	0.119424990785109	driver
Type I diabetes mellitus - Homo sapiens (human).15	HLA-DQA1	9	24	0.333333333333333	0.119424990785109	driver
Type I diabetes mellitus - Homo sapiens (human).16	HLA-DQA2	9	24	0.333333333333333	0.119424990785109	driver
Type I diabetes mellitus - Homo sapiens (human).20	IL12A	9	58	0.333333333333333	0.288610394397346	driver
Type I diabetes mellitus - Homo sapiens (human).1	CD28	7	42	0.259259259259259	0.20899373387394	driver
Type I diabetes mellitus - Homo sapiens (human).7	GZMB	4	22	0.148148148148148	0.109472908219683	driver
Type I diabetes mellitus - Homo sapiens (human).26	PRF1	4	21	0.148148148148148	0.10449686693697	driver
Type I diabetes mellitus - Homo sapiens (human).4	CPE	1	6	0.037037037037037	0.0298562476962772	driver
Maturity onset diabetes of the young - Homo sapiens (human).21	PDX1	12	60	0.521739130434783	0.254330998894213	driver
Maturity onset diabetes of the young - Homo sapiens (human).1	FOXA2	9	43	0.391304347826087	0.182270549207519	driver
Maturity onset diabetes of the young - Homo sapiens (human).8	HNF4A	7	21	0.304347826086957	0.0890158496129746	driver
Maturity onset diabetes of the young - Homo sapiens (human).16	NKX2-2	7	52	0.304347826086957	0.220420199041651	driver
Maturity onset diabetes of the young - Homo sapiens (human).20	PAX6	7	13	0.304347826086957	0.0551050497604128	driver
Maturity onset diabetes of the young - Homo sapiens (human).6	HNF1A	6	32	0.260869565217391	0.135643199410247	driver
Maturity onset diabetes of the young - Homo sapiens (human).3	GCK	5	42	0.217391304347826	0.178031699225949	driver
Maturity onset diabetes of the young - Homo sapiens (human).12	MAFA	5	51	0.217391304347826	0.216181349060081	driver
Maturity onset diabetes of the young - Homo sapiens (human).15	NEUROG3	5	7	0.217391304347826	0.0296719498709915	driver
Maturity onset diabetes of the young - Homo sapiens (human).14	NEUROD1	4	4	0.173913043478261	0.0169553999262809	driver
Maturity onset diabetes of the young - Homo sapiens (human).18	ONECUT1	4	9	0.173913043478261	0.038149649834132	driver
Maturity onset diabetes of the young - Homo sapiens (human).10	IAPP	3	3	0.130434782608696	0.0127165499447107	driver
Maturity onset diabetes of the young - Homo sapiens (human).23	SLC2A2	3	3	0.130434782608696	0.0127165499447107	driver
Maturity onset diabetes of the young - Homo sapiens (human).2	FOXA3	2	10	0.0869565217391304	0.0423884998157022	driver
Maturity onset diabetes of the young - Homo sapiens (human).17	NKX6-1	2	2	0.0869565217391304	0.00847769996314044	driver
Maturity onset diabetes of the young - Homo sapiens (human).22	PKLR	2	6	0.0869565217391304	0.0254330998894213	driver
Maturity onset diabetes of the young - Homo sapiens (human).5	HHEX	1	1	0.0434782608695652	0.00423884998157022	driver
Maturity onset diabetes of the young - Homo sapiens (human).7	HNF1B	1	3	0.0434782608695652	0.0127165499447107	driver
Maturity onset diabetes of the young - Homo sapiens (human).9	HNF4G	1	1	0.0434782608695652	0.00423884998157022	driver
Maturity onset diabetes of the young - Homo sapiens (human).13	MNX1	1	1	0.0434782608695652	0.00423884998157022	driver
Maturity onset diabetes of the young - Homo sapiens (human).19	PAX4	1	1	0.0434782608695652	0.00423884998157022	driver
Aldosterone-regulated sodium reabsorption - Homo sapiens (human).7	IRS1	15	99	0.6	0.456137117582013	driver
Aldosterone-regulated sodium reabsorption - Homo sapiens (human).11	PDPK1	12	64	0.48	0.294876520457059	driver
Aldosterone-regulated sodium reabsorption - Homo sapiens (human).6	INSR	9	53	0.36	0.244194618503502	driver
Aldosterone-regulated sodium reabsorption - Homo sapiens (human).24	SGK1	3	16	0.12	0.0737191301142646	driver
Aldosterone-regulated sodium reabsorption - Homo sapiens (human).1	ATP1B1	2	5	0.08	0.0230372281607077	driver
Aldosterone-regulated sodium reabsorption - Homo sapiens (human).2	ATP1B2	2	5	0.08	0.0230372281607077	driver
Aldosterone-regulated sodium reabsorption - Homo sapiens (human).3	ATP1B3	2	5	0.08	0.0230372281607077	driver
Aldosterone-regulated sodium reabsorption - Homo sapiens (human).25	SLC9A3R2	2	6	0.08	0.0276446737928492	driver
Endocrine and other factor-regulated calcium reabsorption - Homo sapiens (human).4	AP2A2	8	36	0.266666666666667	0.199041651308515	driver
Endocrine and other factor-regulated calcium reabsorption - Homo sapiens (human).6	AP2M1	7	41	0.233333333333333	0.226686325101364	driver
Endocrine and other factor-regulated calcium reabsorption - Homo sapiens (human).5	AP2B1	5	22	0.166666666666667	0.121636564688537	driver
Endocrine and other factor-regulated calcium reabsorption - Homo sapiens (human).7	AP2S1	5	24	0.166666666666667	0.132694434205676	driver
Endocrine and other factor-regulated calcium reabsorption - Homo sapiens (human).1	ADCY6	4	18	0.133333333333333	0.0995208256542573	driver
Endocrine and other factor-regulated calcium reabsorption - Homo sapiens (human).2	ADCY9	4	16	0.133333333333333	0.0884629561371176	driver
Endocrine and other factor-regulated calcium reabsorption - Homo sapiens (human).8	ATP1B1	2	5	0.0666666666666667	0.0276446737928492	driver
Endocrine and other factor-regulated calcium reabsorption - Homo sapiens (human).9	ATP1B2	2	5	0.0666666666666667	0.0276446737928492	driver
Endocrine and other factor-regulated calcium reabsorption - Homo sapiens (human).10	ATP1B3	2	5	0.0666666666666667	0.0276446737928492	driver
Vasopressin-regulated water reabsorption - Homo sapiens (human).26	PRKACB	10	64	0.344827586206897	0.342056763730188	driver
Vasopressin-regulated water reabsorption - Homo sapiens (human).27	PRKACG	9	57	0.310344827586207	0.304644305197199	driver
Vasopressin-regulated water reabsorption - Homo sapiens (human).2	ADCY6	4	18	0.137931034482759	0.0962034647991154	driver
Vasopressin-regulated water reabsorption - Homo sapiens (human).3	ADCY9	4	16	0.137931034482759	0.085514190932547	driver
Vasopressin-regulated water reabsorption - Homo sapiens (human).9	CREB3	3	8	0.103448275862069	0.0427570954662735	driver
Vasopressin-regulated water reabsorption - Homo sapiens (human).10	CREB3L1	3	6	0.103448275862069	0.0320678215997051	driver
Vasopressin-regulated water reabsorption - Homo sapiens (human).11	CREB3L2	3	6	0.103448275862069	0.0320678215997051	driver
Vasopressin-regulated water reabsorption - Homo sapiens (human).12	CREB3L3	3	6	0.103448275862069	0.0320678215997051	driver
Vasopressin-regulated water reabsorption - Homo sapiens (human).13	CREB3L4	3	6	0.103448275862069	0.0320678215997051	driver
Vasopressin-regulated water reabsorption - Homo sapiens (human).5	AQP3	2	6	0.0689655172413793	0.0320678215997051	driver
Vasopressin-regulated water reabsorption - Homo sapiens (human).4	AQP2	1	2	0.0344827586206897	0.0106892738665684	driver
Vasopressin-regulated water reabsorption - Homo sapiens (human).17	DYNC1I1	1	3	0.0344827586206897	0.0160339107998526	driver
Vasopressin-regulated water reabsorption - Homo sapiens (human).19	DYNC1LI1	1	3	0.0344827586206897	0.0160339107998526	driver
Vasopressin-regulated water reabsorption - Homo sapiens (human).20	DYNC1LI2	1	3	0.0344827586206897	0.0160339107998526	driver
Vasopressin-regulated water reabsorption - Homo sapiens (human).21	DYNC2H1	1	3	0.0344827586206897	0.0160339107998526	driver
Vasopressin-regulated water reabsorption - Homo sapiens (human).23	DYNLL2	1	5	0.0344827586206897	0.0267231846664209	driver
Proximal tubule bicarbonate reclamation - Homo sapiens (human).1	ATP1B1	2	5	0.666666666666667	0.00276446737928492	driver
Proximal tubule bicarbonate reclamation - Homo sapiens (human).2	ATP1B2	2	5	0.666666666666667	0.00276446737928492	driver
Proximal tubule bicarbonate reclamation - Homo sapiens (human).3	ATP1B3	2	5	0.666666666666667	0.00276446737928492	driver
Collecting duct acid secretion - Homo sapiens (human).1	ATP6V0C	3	5	0.75	0.00368595650571323	driver
Collecting duct acid secretion - Homo sapiens (human).2	ATP6V1A	3	5	0.75	0.00368595650571323	driver
Collecting duct acid secretion - Homo sapiens (human).3	ATP6V1D	3	6	0.75	0.00442314780685588	driver
Collecting duct acid secretion - Homo sapiens (human).4	ATP6V1F	3	5	0.75	0.00368595650571323	driver
Salivary secretion - Homo sapiens (human).33	ITPR2	10	18	0.196078431372549	0.169185403612237	driver
Salivary secretion - Homo sapiens (human).34	ITPR3	10	19	0.196078431372549	0.178584592701806	driver
Salivary secretion - Homo sapiens (human).49	SLC12A2	5	7	0.0980392156862745	0.0657943236269812	driver
Salivary secretion - Homo sapiens (human).29	GUCY1A2	3	5	0.0588235294117647	0.0469959454478437	driver
Salivary secretion - Homo sapiens (human).30	GUCY1A3	3	5	0.0588235294117647	0.0469959454478437	driver
Salivary secretion - Homo sapiens (human).31	GUCY1B3	3	6	0.0588235294117647	0.0563951345374125	driver
Gastric acid secretion - Homo sapiens (human).4	ADCY3	14	26	0.28	0.23958717287136	driver
Gastric acid secretion - Homo sapiens (human).9	ADCY8	10	21	0.2	0.193512716549945	driver
Gastric acid secretion - Homo sapiens (human).32	ITPR2	10	18	0.2	0.165868042757095	driver
Gastric acid secretion - Homo sapiens (human).33	ITPR3	10	19	0.2	0.175082934021379	driver
Gastric acid secretion - Homo sapiens (human).10	ADCY9	8	16	0.16	0.147438260228529	driver
Gastric acid secretion - Homo sapiens (human).6	ADCY5	7	14	0.14	0.129008477699963	driver
Gastric acid secretion - Homo sapiens (human).34	KCNQ1	5	9	0.1	0.0829340213785477	driver
Pancreatic secretion - Homo sapiens (human).19	ITPR2	7	18	0.162790697674419	0.142646516771102	driver
Pancreatic secretion - Homo sapiens (human).20	ITPR3	7	19	0.162790697674419	0.150571323258386	driver
Pancreatic secretion - Homo sapiens (human).43	SLC12A2	3	7	0.0697674418604651	0.0554736454109842	driver
Pancreatic secretion - Homo sapiens (human).10	ATP1B1	2	5	0.0465116279069767	0.0396240324364173	driver
Pancreatic secretion - Homo sapiens (human).11	ATP1B2	2	5	0.0465116279069767	0.0396240324364173	driver
Pancreatic secretion - Homo sapiens (human).12	ATP1B3	2	5	0.0465116279069767	0.0396240324364173	driver
Carbohydrate digestion and absorption - Homo sapiens (human).2	AKT2	10	110	0.555555555555556	0.36490969406561	driver
Carbohydrate digestion and absorption - Homo sapiens (human).3	AKT3	10	105	0.555555555555556	0.348322889789901	driver
Carbohydrate digestion and absorption - Homo sapiens (human).9	PIK3CB	10	159	0.555555555555556	0.527460375967564	driver
Carbohydrate digestion and absorption - Homo sapiens (human).10	PIK3CD	10	140	0.555555555555556	0.464430519719867	driver
Carbohydrate digestion and absorption - Homo sapiens (human).11	PIK3CG	10	147	0.555555555555556	0.487652045705861	driver
Carbohydrate digestion and absorption - Homo sapiens (human).13	PIK3R2	9	136	0.5	0.4511610762993	driver
Carbohydrate digestion and absorption - Homo sapiens (human).14	PIK3R3	9	105	0.5	0.348322889789901	driver
Carbohydrate digestion and absorption - Homo sapiens (human).4	ATP1B1	2	5	0.111111111111111	0.0165868042757095	driver
Carbohydrate digestion and absorption - Homo sapiens (human).5	ATP1B2	2	5	0.111111111111111	0.0165868042757095	driver
Carbohydrate digestion and absorption - Homo sapiens (human).6	ATP1B3	2	5	0.111111111111111	0.0165868042757095	driver
Carbohydrate digestion and absorption - Homo sapiens (human).17	TAS1R2	2	3	0.111111111111111	0.00995208256542573	driver
Carbohydrate digestion and absorption - Homo sapiens (human).18	TAS1R3	2	4	0.111111111111111	0.0132694434205676	driver
Protein digestion and absorption - Homo sapiens (human).27	SLC3A2	3	11	0.1	0.0608182823442683	driver
Protein digestion and absorption - Homo sapiens (human).1	ATP1B1	2	5	0.0666666666666667	0.0276446737928492	driver
Protein digestion and absorption - Homo sapiens (human).2	ATP1B2	2	5	0.0666666666666667	0.0276446737928492	driver
Protein digestion and absorption - Homo sapiens (human).3	ATP1B3	2	5	0.0666666666666667	0.0276446737928492	driver
Protein digestion and absorption - Homo sapiens (human).20	COL6A5	2	4	0.0666666666666667	0.0221157390342794	driver
Protein digestion and absorption - Homo sapiens (human).30	SLC7A9	2	3	0.0666666666666667	0.0165868042757095	driver
Protein digestion and absorption - Homo sapiens (human).26	SLC3A1	1	1	0.0333333333333333	0.00552893475856985	driver
Protein digestion and absorption - Homo sapiens (human).28	SLC7A7	1	3	0.0333333333333333	0.0165868042757095	driver
Protein digestion and absorption - Homo sapiens (human).29	SLC7A8	1	2	0.0333333333333333	0.0110578695171397	driver
Fat digestion and absorption - Homo sapiens (human).4	APOA1	5	34	0.5	0.062661260597125	driver
Fat digestion and absorption - Homo sapiens (human).5	APOA4	3	13	0.3	0.023958717287136	driver
Fat digestion and absorption - Homo sapiens (human).6	APOB	3	33	0.3	0.0608182823442683	driver
Fat digestion and absorption - Homo sapiens (human).8	MTTP	3	5	0.3	0.00921489126428308	driver
Fat digestion and absorption - Homo sapiens (human).1	ABCA1	1	5	0.1	0.00921489126428308	driver
Fat digestion and absorption - Homo sapiens (human).2	ABCG5	1	1	0.1	0.00184297825285662	driver
Fat digestion and absorption - Homo sapiens (human).3	ABCG8	1	1	0.1	0.00184297825285662	driver
Fat digestion and absorption - Homo sapiens (human).7	CLPS	1	1	0.1	0.00184297825285662	driver
Fat digestion and absorption - Homo sapiens (human).9	PNLIP	1	1	0.1	0.00184297825285662	driver
Fat digestion and absorption - Homo sapiens (human).10	SCARB1	1	3	0.1	0.00552893475856985	driver
Bile secretion - Homo sapiens (human).20	PRKACB	10	64	0.454545454545455	0.259491338002212	driver
Bile secretion - Homo sapiens (human).21	PRKACG	9	57	0.409090909090909	0.23110947290822	driver
Bile secretion - Homo sapiens (human).4	ADCY2	4	28	0.181818181818182	0.113527460375968	driver
Bile secretion - Homo sapiens (human).5	ADCY3	4	26	0.181818181818182	0.105418356063398	driver
Bile secretion - Homo sapiens (human).6	ADCY4	4	18	0.181818181818182	0.072981938813122	driver
Bile secretion - Homo sapiens (human).7	ADCY5	4	14	0.181818181818182	0.0567637301879838	driver
Bile secretion - Homo sapiens (human).8	ADCY6	4	18	0.181818181818182	0.072981938813122	driver
Bile secretion - Homo sapiens (human).9	ADCY7	4	30	0.181818181818182	0.121636564688537	driver
Bile secretion - Homo sapiens (human).10	ADCY8	4	21	0.181818181818182	0.0851455952819757	driver
Bile secretion - Homo sapiens (human).11	ADCY9	4	16	0.181818181818182	0.0648728345005529	driver
Bile secretion - Homo sapiens (human).15	CFTR	3	27	0.136363636363636	0.109472908219683	driver
Bile secretion - Homo sapiens (human).12	ATP1B1	2	5	0.0909090909090909	0.0202727607814228	driver
Bile secretion - Homo sapiens (human).13	ATP1B2	2	5	0.0909090909090909	0.0202727607814228	driver
Bile secretion - Homo sapiens (human).14	ATP1B3	2	5	0.0909090909090909	0.0202727607814228	driver
Bile secretion - Homo sapiens (human).1	ABCG5	1	1	0.0454545454545455	0.00405455215628456	driver
Bile secretion - Homo sapiens (human).2	ABCG8	1	1	0.0454545454545455	0.00405455215628456	driver
Bile secretion - Homo sapiens (human).16	CYP7A1	1	4	0.0454545454545455	0.0162182086251382	driver
Bile secretion - Homo sapiens (human).18	NR1H4	1	6	0.0454545454545455	0.0243273129377073	driver
Vitamin digestion and absorption - Homo sapiens (human).1	APOA1	4	34	0.8	0.0313306302985625	driver
Vitamin digestion and absorption - Homo sapiens (human).2	APOA4	2	13	0.4	0.011979358643568	driver
Vitamin digestion and absorption - Homo sapiens (human).3	APOB	2	33	0.4	0.0304091411721342	driver
Vitamin digestion and absorption - Homo sapiens (human).4	CUBN	1	5	0.2	0.00460744563214154	driver
Vitamin digestion and absorption - Homo sapiens (human).5	SCARB1	1	3	0.2	0.00276446737928492	driver
Mineral absorption - Homo sapiens (human).1	ATP1B1	2	5	0.4	0.00460744563214154	driver
Mineral absorption - Homo sapiens (human).2	ATP1B2	2	5	0.4	0.00460744563214154	driver
Mineral absorption - Homo sapiens (human).3	ATP1B3	2	5	0.4	0.00460744563214154	driver
Mineral absorption - Homo sapiens (human).4	HEPH	1	1	0.2	0.000921489126428308	driver
Mineral absorption - Homo sapiens (human).5	SLC40A1	1	2	0.2	0.00184297825285662	driver
Amyotrophic lateral sclerosis (ALS) - Homo sapiens (human).40	SOD1	9	22	0.195652173913043	0.18650939918909	driver
Amyotrophic lateral sclerosis (ALS) - Homo sapiens (human).30	NEFH	5	8	0.108695652173913	0.0678215997051235	driver
Amyotrophic lateral sclerosis (ALS) - Homo sapiens (human).1	ALS2	2	2	0.0434782608695652	0.0169553999262809	driver
Amyotrophic lateral sclerosis (ALS) - Homo sapiens (human).14	DERL1	1	1	0.0217391304347826	0.00847769996314044	driver
Amyotrophic lateral sclerosis (ALS) - Homo sapiens (human).15	GPX1	1	1	0.0217391304347826	0.00847769996314044	driver
Amyotrophic lateral sclerosis (ALS) - Homo sapiens (human).37	PRPH	1	1	0.0217391304347826	0.00847769996314044	driver
Amyotrophic lateral sclerosis (ALS) - Homo sapiens (human).44	TOMM40	1	1	0.0217391304347826	0.00847769996314044	driver
Amyotrophic lateral sclerosis (ALS) - Homo sapiens (human).45	TOMM40L	1	1	0.0217391304347826	0.00847769996314044	driver
Prion diseases - Homo sapiens (human).4	C5	6	38	0.222222222222222	0.189089568743089	driver
Prion diseases - Homo sapiens (human).5	C6	6	7	0.222222222222222	0.03483228897899	driver
Prion diseases - Homo sapiens (human).6	C7	6	7	0.222222222222222	0.03483228897899	driver
Prion diseases - Homo sapiens (human).7	C8A	6	7	0.222222222222222	0.03483228897899	driver
Prion diseases - Homo sapiens (human).8	C8B	6	6	0.222222222222222	0.0298562476962772	driver
Prion diseases - Homo sapiens (human).9	C8G	6	7	0.222222222222222	0.03483228897899	driver
Prion diseases - Homo sapiens (human).10	C9	6	7	0.222222222222222	0.03483228897899	driver
Prion diseases - Homo sapiens (human).26	PRNP	3	20	0.111111111111111	0.0995208256542573	driver
Prion diseases - Homo sapiens (human).1	C1QA	2	8	0.0740740740740741	0.0398083302617029	driver
Prion diseases - Homo sapiens (human).2	C1QB	2	8	0.0740740740740741	0.0398083302617029	driver
Prion diseases - Homo sapiens (human).3	C1QC	2	8	0.0740740740740741	0.0398083302617029	driver
Cocaine addiction - Homo sapiens (human).21	GRIA2	8	15	0.205128205128205	0.107814227792112	driver
Cocaine addiction - Homo sapiens (human).1	ADCY5	7	14	0.179487179487179	0.100626612605971	driver
Cocaine addiction - Homo sapiens (human).7	CREB3	3	8	0.0769230769230769	0.0575009214891264	driver
Cocaine addiction - Homo sapiens (human).8	CREB3L1	3	6	0.0769230769230769	0.0431256911168448	driver
Cocaine addiction - Homo sapiens (human).9	CREB3L2	3	6	0.0769230769230769	0.0431256911168448	driver
Cocaine addiction - Homo sapiens (human).10	CREB3L3	3	6	0.0769230769230769	0.0431256911168448	driver
Cocaine addiction - Homo sapiens (human).11	CREB3L4	3	6	0.0769230769230769	0.0431256911168448	driver
Amphetamine addiction - Homo sapiens (human).24	GRIA1	12	23	0.235294117647059	0.216181349060081	driver
Amphetamine addiction - Homo sapiens (human).25	GRIA2	11	15	0.215686274509804	0.140987836343531	driver
Amphetamine addiction - Homo sapiens (human).16	CREB3L1	3	6	0.0588235294117647	0.0563951345374125	driver
Amphetamine addiction - Homo sapiens (human).17	CREB3L2	3	6	0.0588235294117647	0.0563951345374125	driver
Amphetamine addiction - Homo sapiens (human).18	CREB3L3	3	6	0.0588235294117647	0.0563951345374125	driver
Amphetamine addiction - Homo sapiens (human).19	CREB3L4	3	6	0.0588235294117647	0.0563951345374125	driver
Morphine addiction - Homo sapiens (human).17	DRD1	34	41	0.523076923076923	0.491153704386288	driver
Morphine addiction - Homo sapiens (human).10	ADORA1	25	32	0.384615384615385	0.383339476594176	driver
Morphine addiction - Homo sapiens (human).2	ADCY2	22	28	0.338461538461538	0.335422042019904	driver
Morphine addiction - Homo sapiens (human).59	PDE4D	1	1	0.0153846153846154	0.011979358643568	driver
Nicotine addiction - Homo sapiens (human).9	GRIN1	6	29	0.461538461538462	0.0694802801326944	driver
Nicotine addiction - Homo sapiens (human).1	GABRA1	5	16	0.384615384615385	0.0383339476594176	driver
Nicotine addiction - Homo sapiens (human).2	GABRA2	5	10	0.384615384615385	0.023958717287136	driver
Nicotine addiction - Homo sapiens (human).3	GABRA3	5	10	0.384615384615385	0.023958717287136	driver
Nicotine addiction - Homo sapiens (human).4	GABRA4	5	10	0.384615384615385	0.023958717287136	driver
Nicotine addiction - Homo sapiens (human).5	GABRA5	5	10	0.384615384615385	0.023958717287136	driver
Nicotine addiction - Homo sapiens (human).6	GABRA6	5	10	0.384615384615385	0.023958717287136	driver
Nicotine addiction - Homo sapiens (human).7	GRIA1	5	23	0.384615384615385	0.0551050497604128	driver
Nicotine addiction - Homo sapiens (human).8	GRIA2	5	15	0.384615384615385	0.035938075930704	driver
Nicotine addiction - Homo sapiens (human).10	GRIN2A	4	49	0.307692307692308	0.117397714706966	driver
Nicotine addiction - Homo sapiens (human).11	GRIN2B	4	28	0.307692307692308	0.0670844084039808	driver
Nicotine addiction - Homo sapiens (human).12	GRIN2C	3	26	0.230769230769231	0.0622926649465536	driver
Nicotine addiction - Homo sapiens (human).13	GRIN2D	3	26	0.230769230769231	0.0622926649465536	driver
Vibrio cholerae infection - Homo sapiens (human).3	ADCY3	6	26	0.2	0.143752303722816	driver
Vibrio cholerae infection - Homo sapiens (human).4	ADCY9	6	16	0.2	0.0884629561371176	driver
Vibrio cholerae infection - Homo sapiens (human).14	KCNQ1	6	9	0.2	0.0497604128271286	driver
Vibrio cholerae infection - Homo sapiens (human).28	SLC12A2	6	7	0.2	0.0387025433099889	driver
Vibrio cholerae infection - Homo sapiens (human).6	ATP6V0B	5	5	0.166666666666667	0.0276446737928492	driver
Vibrio cholerae infection - Homo sapiens (human).7	ATP6V0C	5	5	0.166666666666667	0.0276446737928492	driver
Vibrio cholerae infection - Homo sapiens (human).8	ATP6V1A	5	5	0.166666666666667	0.0276446737928492	driver
Vibrio cholerae infection - Homo sapiens (human).9	ATP6V1D	5	6	0.166666666666667	0.0331736085514191	driver
Vibrio cholerae infection - Homo sapiens (human).10	ATP6V1F	5	5	0.166666666666667	0.0276446737928492	driver
Vibrio cholerae infection - Homo sapiens (human).11	ATP6V1H	5	13	0.166666666666667	0.071876151861408	driver
Epithelial cell signaling in Helicobacter pylori infection - Homo sapiens (human).3	ATP6V0B	5	5	0.104166666666667	0.0442314780685588	driver
Epithelial cell signaling in Helicobacter pylori infection - Homo sapiens (human).4	ATP6V0C	5	5	0.104166666666667	0.0442314780685588	driver
Epithelial cell signaling in Helicobacter pylori infection - Homo sapiens (human).5	ATP6V1A	5	5	0.104166666666667	0.0442314780685588	driver
Epithelial cell signaling in Helicobacter pylori infection - Homo sapiens (human).6	ATP6V1D	5	6	0.104166666666667	0.0530777736822705	driver
Epithelial cell signaling in Helicobacter pylori infection - Homo sapiens (human).7	ATP6V1F	5	5	0.104166666666667	0.0442314780685588	driver
Epithelial cell signaling in Helicobacter pylori infection - Homo sapiens (human).39	NOD1	2	4	0.0416666666666667	0.035385182454847	driver
Epithelial cell signaling in Helicobacter pylori infection - Homo sapiens (human).47	TCIRG1	1	1	0.0208333333333333	0.00884629561371176	driver
Pathogenic Escherichia coli infection - Homo sapiens (human).4	ARHGEF2	19	43	0.395833333333333	0.380390711389606	driver
Pathogenic Escherichia coli infection - Homo sapiens (human).45	WAS	12	23	0.25	0.20346479911537	driver
Pathogenic Escherichia coli infection - Homo sapiens (human).6	ARPC1B	10	21	0.208333333333333	0.185772207887947	driver
Pathogenic Escherichia coli infection - Homo sapiens (human).7	ARPC2	10	18	0.208333333333333	0.159233321046812	driver
Pathogenic Escherichia coli infection - Homo sapiens (human).8	ARPC3	10	18	0.208333333333333	0.159233321046812	driver
Pathogenic Escherichia coli infection - Homo sapiens (human).9	ARPC4	10	17	0.208333333333333	0.1503870254331	driver
Pathogenic Escherichia coli infection - Homo sapiens (human).10	ARPC5	9	18	0.1875	0.159233321046812	driver
Pathogenic Escherichia coli infection - Homo sapiens (human).5	ARPC1A	8	18	0.166666666666667	0.159233321046812	driver
Pathogenic Escherichia coli infection - Homo sapiens (human).32	TUBA3E	1	2	0.0208333333333333	0.0176925912274235	driver
Pathogenic Escherichia coli infection - Homo sapiens (human).35	TUBAL3	1	2	0.0208333333333333	0.0176925912274235	driver
Shigellosis - Homo sapiens (human).5	ARPC1B	13	21	0.236363636363636	0.212863988204939	driver
Shigellosis - Homo sapiens (human).6	ARPC2	13	18	0.236363636363636	0.182454847032805	driver
Shigellosis - Homo sapiens (human).7	ARPC3	13	18	0.236363636363636	0.182454847032805	driver
Shigellosis - Homo sapiens (human).8	ARPC4	12	17	0.218181818181818	0.172318466642094	driver
Shigellosis - Homo sapiens (human).9	ARPC5	12	18	0.218181818181818	0.182454847032805	driver
Shigellosis - Homo sapiens (human).4	ARPC1A	11	18	0.2	0.182454847032805	driver
Shigellosis - Homo sapiens (human).10	ARPC5L	7	11	0.127272727272727	0.111500184297825	driver
Shigellosis - Homo sapiens (human).40	NOD2	3	3	0.0545454545454545	0.0304091411721342	driver
Shigellosis - Homo sapiens (human).42	PFN3	2	3	0.0363636363636364	0.0304091411721342	driver
Shigellosis - Homo sapiens (human).43	PFN4	2	3	0.0363636363636364	0.0304091411721342	driver
Pertussis - Homo sapiens (human).1	C1QA	7	8	0.106060606060606	0.0973092517508293	driver
Pertussis - Homo sapiens (human).2	C1QB	7	8	0.106060606060606	0.0973092517508293	driver
Pertussis - Homo sapiens (human).3	C1QC	7	8	0.106060606060606	0.0973092517508293	driver
Pertussis - Homo sapiens (human).5	C1S	7	8	0.106060606060606	0.0973092517508293	driver
Pertussis - Homo sapiens (human).4	C1R	5	6	0.0757575757575758	0.072981938813122	driver
Legionellosis - Homo sapiens (human).17	IL1B	7	36	0.21875	0.212311094729082	driver
Legionellosis - Homo sapiens (human).3	CASP1	5	23	0.15625	0.135643199410247	driver
Legionellosis - Homo sapiens (human).1	APAF1	4	21	0.125	0.123848138591965	driver
Legionellosis - Homo sapiens (human).13	HSPD1	4	14	0.125	0.0825654257279764	driver
Legionellosis - Homo sapiens (human).22	NAIP	3	4	0.09375	0.0235901216365647	driver
Legionellosis - Homo sapiens (human).31	TLR5	3	14	0.09375	0.0825654257279764	driver
Legionellosis - Homo sapiens (human).12	EEF1G	1	3	0.03125	0.0176925912274235	driver
Legionellosis - Homo sapiens (human).26	NLRC4	1	2	0.03125	0.0117950608182823	driver
African trypanosomiasis - Homo sapiens (human).1	F2RL1	1	9	0.0454545454545455	0.036490969406561	driver
Malaria - Homo sapiens (human).17	SDC1	9	54	0.310344827586207	0.288610394397346	driver
Malaria - Homo sapiens (human).19	SELP	1	4	0.0344827586206897	0.0213785477331368	driver
Staphylococcus aureus infection - Homo sapiens (human).7	C3	11	23	0.297297297297297	0.156837449318098	driver
Staphylococcus aureus infection - Homo sapiens (human).6	C2	10	10	0.27027027027027	0.0681901953556948	driver
Staphylococcus aureus infection - Homo sapiens (human).9	C4A	10	14	0.27027027027027	0.0954662734979727	driver
Staphylococcus aureus infection - Homo sapiens (human).18	HLA-DMA	9	24	0.243243243243243	0.163656468853668	driver
Staphylococcus aureus infection - Homo sapiens (human).19	HLA-DMB	9	24	0.243243243243243	0.163656468853668	driver
Staphylococcus aureus infection - Homo sapiens (human).20	HLA-DOA	9	25	0.243243243243243	0.170475488389237	driver
Staphylococcus aureus infection - Homo sapiens (human).21	HLA-DOB	9	26	0.243243243243243	0.177294507924806	driver
Staphylococcus aureus infection - Homo sapiens (human).22	HLA-DPA1	9	24	0.243243243243243	0.163656468853668	driver
Staphylococcus aureus infection - Homo sapiens (human).23	HLA-DPB1	9	24	0.243243243243243	0.163656468853668	driver
Staphylococcus aureus infection - Homo sapiens (human).24	HLA-DQA1	9	24	0.243243243243243	0.163656468853668	driver
Staphylococcus aureus infection - Homo sapiens (human).25	HLA-DQA2	9	24	0.243243243243243	0.163656468853668	driver
Staphylococcus aureus infection - Homo sapiens (human).1	C1QA	6	8	0.162162162162162	0.0545521562845558	driver
Staphylococcus aureus infection - Homo sapiens (human).2	C1QB	6	8	0.162162162162162	0.0545521562845558	driver
Staphylococcus aureus infection - Homo sapiens (human).3	C1QC	6	8	0.162162162162162	0.0545521562845558	driver
Staphylococcus aureus infection - Homo sapiens (human).5	C1S	6	8	0.162162162162162	0.0545521562845558	driver
Staphylococcus aureus infection - Homo sapiens (human).4	C1R	4	6	0.108108108108108	0.0409141172134169	driver
Staphylococcus aureus infection - Homo sapiens (human).12	CFB	4	4	0.108108108108108	0.0272760781422779	driver
Staphylococcus aureus infection - Homo sapiens (human).32	MASP1	4	5	0.108108108108108	0.0340950976778474	driver
Staphylococcus aureus infection - Homo sapiens (human).33	MASP2	4	4	0.108108108108108	0.0272760781422779	driver
Staphylococcus aureus infection - Homo sapiens (human).34	MBL2	4	6	0.108108108108108	0.0409141172134169	driver
Staphylococcus aureus infection - Homo sapiens (human).36	SELP	3	4	0.0810810810810811	0.0272760781422779	driver
Staphylococcus aureus infection - Homo sapiens (human).37	SELPLG	3	6	0.0810810810810811	0.0409141172134169	driver
Staphylococcus aureus infection - Homo sapiens (human).13	CFD	2	2	0.0540540540540541	0.013638039071139	driver
Staphylococcus aureus infection - Homo sapiens (human).14	CFH	2	2	0.0540540540540541	0.013638039071139	driver
Staphylococcus aureus infection - Homo sapiens (human).16	FCGR2A	2	4	0.0540540540540541	0.0272760781422779	driver
Staphylococcus aureus infection - Homo sapiens (human).8	C3AR1	1	1	0.027027027027027	0.00681901953556948	driver
Staphylococcus aureus infection - Homo sapiens (human).15	CFI	1	1	0.027027027027027	0.00681901953556948	driver
Chemical carcinogenesis - Homo sapiens (human).1	ADH1A	1	1	0.5	0.000368595650571323	driver
Chemical carcinogenesis - Homo sapiens (human).2	ADH1B	1	2	0.5	0.000737191301142647	driver
Colorectal cancer - Homo sapiens (human).6	APPL1	4	6	0.0666666666666667	0.0663472171028382	driver
Colorectal cancer - Homo sapiens (human).33	MSH2	2	2	0.0333333333333333	0.0221157390342794	driver
Renal cell carcinoma - Homo sapiens (human).12	CUL2	5	5	0.0806451612903226	0.0571323258385551	driver
Renal cell carcinoma - Homo sapiens (human).13	EGLN1	3	4	0.0483870967741935	0.0457058606708441	driver
Renal cell carcinoma - Homo sapiens (human).15	EGLN3	3	4	0.0483870967741935	0.0457058606708441	driver
Thyroid cancer - Homo sapiens (human).1	BRAF	6	31	0.214285714285714	0.159970512347954	driver
Thyroid cancer - Homo sapiens (human).17	PAX8	3	9	0.107142857142857	0.0464430519719867	driver
Thyroid cancer - Homo sapiens (human).2	CCDC6	2	2	0.0714285714285714	0.0103206782159971	driver
Thyroid cancer - Homo sapiens (human).14	NCOA4	2	4	0.0714285714285714	0.0206413564319941	driver
Thyroid cancer - Homo sapiens (human).26	TFG	2	2	0.0714285714285714	0.0103206782159971	driver
Basal cell carcinoma - Homo sapiens (human).8	DVL1	32	47	0.581818181818182	0.476409878363435	driver
Basal cell carcinoma - Homo sapiens (human).13	FZD2	22	39	0.4	0.395318835237744	driver
Basal cell carcinoma - Homo sapiens (human).28	PTCH2	4	6	0.0727272727272727	0.0608182823442683	driver
Basal cell carcinoma - Homo sapiens (human).31	STK36	4	5	0.0727272727272727	0.050681901953557	driver
Basal cell carcinoma - Homo sapiens (human).25	HHIP	3	5	0.0545454545454545	0.050681901953557	driver
Bladder cancer - Homo sapiens (human).1	ARAF	7	16	0.189189189189189	0.109104312569112	driver
Bladder cancer - Homo sapiens (human).31	RASSF1	3	7	0.0810810810810811	0.0477331367489864	driver
Bladder cancer - Homo sapiens (human).8	DAPK2	1	1	0.027027027027027	0.00681901953556948	driver
Bladder cancer - Homo sapiens (human).9	DAPK3	1	1	0.027027027027027	0.00681901953556948	driver
Acute myeloid leukemia - Homo sapiens (human).12	FLT3	14	15	0.245614035087719	0.157574640619241	driver
Acute myeloid leukemia - Homo sapiens (human).38	PIM2	3	3	0.0526315789473684	0.0315149281238481	driver
Acute myeloid leukemia - Homo sapiens (human).47	RUNX1T1	3	3	0.0526315789473684	0.0315149281238481	driver
Acute myeloid leukemia - Homo sapiens (human).57	ZBTB16	2	3	0.0350877192982456	0.0315149281238481	driver
Non-small cell lung cancer - Homo sapiens (human).4	ARAF	9	16	0.169811320754717	0.156284555842241	driver
Non-small cell lung cancer - Homo sapiens (human).43	RASSF1	5	7	0.0943396226415094	0.0683744931809805	driver
Non-small cell lung cancer - Homo sapiens (human).51	STK4	2	3	0.0377358490566038	0.0293033542204202	driver
Central carbon metabolism in cancer - Homo sapiens (human).32	PDK1	11	11	0.224489795918367	0.0993365278289716	driver
Central carbon metabolism in cancer - Homo sapiens (human).9	FLT3	8	15	0.163265306122449	0.135458901584961	driver
Central carbon metabolism in cancer - Homo sapiens (human).33	PFKL	4	6	0.0816326530612245	0.0541835606339845	driver
Central carbon metabolism in cancer - Homo sapiens (human).27	NTRK3	3	6	0.0612244897959184	0.0541835606339845	driver
Central carbon metabolism in cancer - Homo sapiens (human).34	PFKM	3	6	0.0612244897959184	0.0541835606339845	driver
Asthma - Homo sapiens (human).5	HLA-DMA	9	24	0.5625	0.0707703649096941	driver
Asthma - Homo sapiens (human).6	HLA-DMB	9	24	0.5625	0.0707703649096941	driver
Asthma - Homo sapiens (human).7	HLA-DOA	9	25	0.5625	0.0737191301142646	driver
Asthma - Homo sapiens (human).8	HLA-DOB	9	26	0.5625	0.0766678953188352	driver
Asthma - Homo sapiens (human).9	HLA-DPA1	9	24	0.5625	0.0707703649096941	driver
Asthma - Homo sapiens (human).10	HLA-DPB1	9	24	0.5625	0.0707703649096941	driver
Asthma - Homo sapiens (human).11	HLA-DQA1	9	24	0.5625	0.0707703649096941	driver
Asthma - Homo sapiens (human).12	HLA-DQA2	9	24	0.5625	0.0707703649096941	driver
Asthma - Homo sapiens (human).13	HLA-DRA	9	56	0.5625	0.165130851455953	driver
Asthma - Homo sapiens (human).14	HLA-DRB1	9	54	0.5625	0.159233321046812	driver
Asthma - Homo sapiens (human).2	CD40LG	2	31	0.125	0.0914117213416882	driver
Asthma - Homo sapiens (human).16	MS4A2	2	40	0.125	0.117950608182823	driver
Asthma - Homo sapiens (human).1	CD40	1	19	0.0625	0.0560265388868411	driver
Autoimmune thyroid disease - Homo sapiens (human).20	HLA-DRA	12	56	0.461538461538462	0.268337633615923	driver
Autoimmune thyroid disease - Homo sapiens (human).21	HLA-DRB1	12	54	0.461538461538462	0.258754146701069	driver
Autoimmune thyroid disease - Homo sapiens (human).12	HLA-DMA	9	24	0.346153846153846	0.115001842978253	driver
Autoimmune thyroid disease - Homo sapiens (human).13	HLA-DMB	9	24	0.346153846153846	0.115001842978253	driver
Autoimmune thyroid disease - Homo sapiens (human).14	HLA-DOA	9	25	0.346153846153846	0.11979358643568	driver
Autoimmune thyroid disease - Homo sapiens (human).15	HLA-DOB	9	26	0.346153846153846	0.124585329893107	driver
Autoimmune thyroid disease - Homo sapiens (human).16	HLA-DPA1	9	24	0.346153846153846	0.115001842978253	driver
Autoimmune thyroid disease - Homo sapiens (human).17	HLA-DPB1	9	24	0.346153846153846	0.115001842978253	driver
Autoimmune thyroid disease - Homo sapiens (human).18	HLA-DQA1	9	24	0.346153846153846	0.115001842978253	driver
Autoimmune thyroid disease - Homo sapiens (human).19	HLA-DQA2	9	24	0.346153846153846	0.115001842978253	driver
Autoimmune thyroid disease - Homo sapiens (human).1	CD28	7	42	0.269230769230769	0.201253225211942	driver
Autoimmune thyroid disease - Homo sapiens (human).4	CD80	5	35	0.192307692307692	0.167711021009952	driver
Autoimmune thyroid disease - Homo sapiens (human).5	CD86	5	38	0.192307692307692	0.182086251382234	driver
Autoimmune thyroid disease - Homo sapiens (human).24	PRF1	4	21	0.153846153846154	0.100626612605971	driver
Autoimmune thyroid disease - Homo sapiens (human).7	CTLA4	3	8	0.115384615384615	0.0383339476594176	driver
Inflammatory bowel disease (IBD) - Homo sapiens (human).22	IL17A	6	8	0.101694915254237	0.0869885735348323	driver
Inflammatory bowel disease (IBD) - Homo sapiens (human).23	IL17F	1	1	0.0169491525423729	0.010873571691854	driver
Systemic lupus erythematosus - Homo sapiens (human).25	HLA-DMA	9	24	0.236842105263158	0.168079616660523	driver
Systemic lupus erythematosus - Homo sapiens (human).26	HLA-DMB	9	24	0.236842105263158	0.168079616660523	driver
Systemic lupus erythematosus - Homo sapiens (human).27	HLA-DOA	9	25	0.236842105263158	0.175082934021379	driver
Systemic lupus erythematosus - Homo sapiens (human).28	HLA-DOB	9	26	0.236842105263158	0.182086251382234	driver
Systemic lupus erythematosus - Homo sapiens (human).29	HLA-DPA1	9	24	0.236842105263158	0.168079616660523	driver
Systemic lupus erythematosus - Homo sapiens (human).30	HLA-DPB1	9	24	0.236842105263158	0.168079616660523	driver
Systemic lupus erythematosus - Homo sapiens (human).31	HLA-DQA1	9	24	0.236842105263158	0.168079616660523	driver
Systemic lupus erythematosus - Homo sapiens (human).32	HLA-DQA2	9	24	0.236842105263158	0.168079616660523	driver
Systemic lupus erythematosus - Homo sapiens (human).6	C2	7	10	0.184210526315789	0.0700331736085514	driver
Systemic lupus erythematosus - Homo sapiens (human).8	C4A	7	14	0.184210526315789	0.098046443051972	driver
Systemic lupus erythematosus - Homo sapiens (human).1	C1QA	6	8	0.157894736842105	0.0560265388868411	driver
Systemic lupus erythematosus - Homo sapiens (human).2	C1QB	6	8	0.157894736842105	0.0560265388868411	driver
Systemic lupus erythematosus - Homo sapiens (human).3	C1QC	6	8	0.157894736842105	0.0560265388868411	driver
Systemic lupus erythematosus - Homo sapiens (human).5	C1S	6	8	0.157894736842105	0.0560265388868411	driver
Systemic lupus erythematosus - Homo sapiens (human).10	C6	6	7	0.157894736842105	0.049023221525986	driver
Systemic lupus erythematosus - Homo sapiens (human).11	C7	6	7	0.157894736842105	0.049023221525986	driver
Systemic lupus erythematosus - Homo sapiens (human).12	C8A	6	7	0.157894736842105	0.049023221525986	driver
Systemic lupus erythematosus - Homo sapiens (human).13	C8B	6	6	0.157894736842105	0.0420199041651309	driver
Systemic lupus erythematosus - Homo sapiens (human).14	C8G	6	7	0.157894736842105	0.049023221525986	driver
Systemic lupus erythematosus - Homo sapiens (human).15	C9	6	7	0.157894736842105	0.049023221525986	driver
Systemic lupus erythematosus - Homo sapiens (human).4	C1R	4	6	0.105263157894737	0.0420199041651309	driver
Rheumatoid arthritis - Homo sapiens (human).2	ATP6V0B	5	5	0.1	0.0460744563214154	driver
Rheumatoid arthritis - Homo sapiens (human).3	ATP6V0C	5	5	0.1	0.0460744563214154	driver
Rheumatoid arthritis - Homo sapiens (human).4	ATP6V1A	5	5	0.1	0.0460744563214154	driver
Rheumatoid arthritis - Homo sapiens (human).5	ATP6V1D	5	6	0.1	0.0552893475856985	driver
Rheumatoid arthritis - Homo sapiens (human).6	ATP6V1F	5	5	0.1	0.0460744563214154	driver
Rheumatoid arthritis - Homo sapiens (human).42	TCIRG1	1	1	0.02	0.00921489126428308	driver
Allograft rejection - Homo sapiens (human).18	HLA-DRA	15	56	0.576923076923077	0.268337633615923	driver
Allograft rejection - Homo sapiens (human).19	HLA-DRB1	15	54	0.576923076923077	0.258754146701069	driver
Allograft rejection - Homo sapiens (human).10	HLA-DMA	9	24	0.346153846153846	0.115001842978253	driver
Allograft rejection - Homo sapiens (human).11	HLA-DMB	9	24	0.346153846153846	0.115001842978253	driver
Allograft rejection - Homo sapiens (human).12	HLA-DOA	9	25	0.346153846153846	0.11979358643568	driver
Allograft rejection - Homo sapiens (human).13	HLA-DOB	9	26	0.346153846153846	0.124585329893107	driver
Allograft rejection - Homo sapiens (human).14	HLA-DPA1	9	24	0.346153846153846	0.115001842978253	driver
Allograft rejection - Homo sapiens (human).15	HLA-DPB1	9	24	0.346153846153846	0.115001842978253	driver
Allograft rejection - Homo sapiens (human).16	HLA-DQA1	9	24	0.346153846153846	0.115001842978253	driver
Allograft rejection - Homo sapiens (human).17	HLA-DQA2	9	24	0.346153846153846	0.115001842978253	driver
Allograft rejection - Homo sapiens (human).21	IL12A	9	58	0.346153846153846	0.277921120530778	driver
Allograft rejection - Homo sapiens (human).1	CD28	7	42	0.269230769230769	0.201253225211942	driver
Allograft rejection - Homo sapiens (human).8	GZMB	4	22	0.153846153846154	0.105418356063398	driver
Allograft rejection - Homo sapiens (human).25	PRF1	4	21	0.153846153846154	0.100626612605971	driver
Graft-versus-host disease - Homo sapiens (human).18	HLA-DRA	13	56	0.40625	0.330261702911906	driver
Graft-versus-host disease - Homo sapiens (human).19	HLA-DRB1	13	54	0.40625	0.318466642093623	driver
Graft-versus-host disease - Homo sapiens (human).10	HLA-DMA	9	24	0.28125	0.141540729819388	driver
Graft-versus-host disease - Homo sapiens (human).11	HLA-DMB	9	24	0.28125	0.141540729819388	driver
Graft-versus-host disease - Homo sapiens (human).12	HLA-DOA	9	25	0.28125	0.147438260228529	driver
Graft-versus-host disease - Homo sapiens (human).13	HLA-DOB	9	26	0.28125	0.15333579063767	driver
Graft-versus-host disease - Homo sapiens (human).14	HLA-DPA1	9	24	0.28125	0.141540729819388	driver
Graft-versus-host disease - Homo sapiens (human).15	HLA-DPB1	9	24	0.28125	0.141540729819388	driver
Graft-versus-host disease - Homo sapiens (human).16	HLA-DQA1	9	24	0.28125	0.141540729819388	driver
Graft-versus-host disease - Homo sapiens (human).17	HLA-DQA2	9	24	0.28125	0.141540729819388	driver
Graft-versus-host disease - Homo sapiens (human).29	KLRC1	5	12	0.15625	0.0707703649096941	driver
Graft-versus-host disease - Homo sapiens (human).30	KLRD1	5	13	0.15625	0.0766678953188352	driver
Graft-versus-host disease - Homo sapiens (human).8	HLA-B	4	20	0.125	0.117950608182823	driver
Graft-versus-host disease - Homo sapiens (human).21	HLA-G	4	17	0.125	0.1002580169554	driver
Graft-versus-host disease - Homo sapiens (human).26	KIR2DL3	4	7	0.125	0.0412827128639882	driver
Graft-versus-host disease - Homo sapiens (human).31	PRF1	4	21	0.125	0.123848138591965	driver
Graft-versus-host disease - Homo sapiens (human).27	KIR3DL1	3	8	0.09375	0.0471802432731294	driver
Graft-versus-host disease - Homo sapiens (human).20	HLA-E	2	10	0.0625	0.0589753040914117	driver
Graft-versus-host disease - Homo sapiens (human).25	KIR2DL1	1	2	0.03125	0.0117950608182823	driver
Graft-versus-host disease - Homo sapiens (human).28	KIR3DL2	1	2	0.03125	0.0117950608182823	driver
Primary immunodeficiency - Homo sapiens (human).4	CD3D	8	73	0.333333333333333	0.322889789900479	driver
Primary immunodeficiency - Homo sapiens (human).5	CD3E	8	75	0.333333333333333	0.331736085514191	driver
Primary immunodeficiency - Homo sapiens (human).24	ZAP70	8	67	0.333333333333333	0.296350903059344	driver
Primary immunodeficiency - Homo sapiens (human).10	CD8A	6	45	0.25	0.199041651308515	driver
Primary immunodeficiency - Homo sapiens (human).11	CD8B	6	48	0.25	0.212311094729082	driver
Primary immunodeficiency - Homo sapiens (human).1	BLNK	5	39	0.208333333333333	0.172502764467379	driver
Primary immunodeficiency - Homo sapiens (human).18	PTPRC	5	27	0.208333333333333	0.119424990785109	driver
Primary immunodeficiency - Homo sapiens (human).8	CD40LG	4	31	0.166666666666667	0.137117582012532	driver
Primary immunodeficiency - Homo sapiens (human).9	CD79A	4	34	0.166666666666667	0.1503870254331	driver
Primary immunodeficiency - Homo sapiens (human).12	CIITA	3	16	0.125	0.0707703649096941	driver
Primary immunodeficiency - Homo sapiens (human).15	IL7R	2	17	0.0833333333333333	0.0751935127165499	driver
Primary immunodeficiency - Homo sapiens (human).19	RFX5	1	1	0.0416666666666667	0.00442314780685588	driver
Primary immunodeficiency - Homo sapiens (human).20	RFXANK	1	4	0.0416666666666667	0.0176925912274235	driver
Primary immunodeficiency - Homo sapiens (human).21	RFXAP	1	1	0.0416666666666667	0.00442314780685588	driver
Primary immunodeficiency - Homo sapiens (human).22	TAP1	1	6	0.0416666666666667	0.0265388868411353	driver
Primary immunodeficiency - Homo sapiens (human).23	TAP2	1	5	0.0416666666666667	0.0221157390342794	driver
Arrhythmogenic right ventricular cardiomyopathy (ARVC) - Homo sapiens (human).21	DSP	1	2	0.0204081632653061	0.0180611868779948	driver
Viral myocarditis - Homo sapiens (human).23	HLA-DMA	9	24	0.214285714285714	0.185772207887947	driver
Viral myocarditis - Homo sapiens (human).24	HLA-DMB	9	24	0.214285714285714	0.185772207887947	driver
Viral myocarditis - Homo sapiens (human).25	HLA-DOA	9	25	0.214285714285714	0.193512716549945	driver
Viral myocarditis - Homo sapiens (human).26	HLA-DOB	9	26	0.214285714285714	0.201253225211942	driver
Viral myocarditis - Homo sapiens (human).27	HLA-DPA1	9	24	0.214285714285714	0.185772207887947	driver
Viral myocarditis - Homo sapiens (human).28	HLA-DPB1	9	24	0.214285714285714	0.185772207887947	driver
Viral myocarditis - Homo sapiens (human).29	HLA-DQA1	9	24	0.214285714285714	0.185772207887947	driver
Viral myocarditis - Homo sapiens (human).30	HLA-DQA2	9	24	0.214285714285714	0.185772207887947	driver

## Sheet: SHP_DRIVER
	dfer	Freq	topwhol_net	wi	d_expected_path	driver
Glycolysis / Gluconeogenesis - Homo sapiens (human).9	ALDH1A3	8	20	0.140351	0.0740789	driver
Glycolysis / Gluconeogenesis - Homo sapiens (human).10	ALDH1B1	8	20	0.140351	0.0740789	driver
Glycolysis / Gluconeogenesis - Homo sapiens (human).11	ALDH2	8	20	0.140351	0.0740789	driver
Glycolysis / Gluconeogenesis - Homo sapiens (human).12	ALDH3A1	8	20	0.140351	0.0740789	driver
Glycolysis / Gluconeogenesis - Homo sapiens (human).13	ALDH3A2	8	20	0.140351	0.0740789	driver
Glycolysis / Gluconeogenesis - Homo sapiens (human).14	ALDH3B1	8	20	0.140351	0.0740789	driver
Glycolysis / Gluconeogenesis - Homo sapiens (human).15	ALDH3B2	8	20	0.140351	0.0740789	driver
Glycolysis / Gluconeogenesis - Homo sapiens (human).16	ALDH7A1	8	20	0.140351	0.0740789	driver
Glycolysis / Gluconeogenesis - Homo sapiens (human).17	ALDH9A1	8	20	0.140351	0.0740789	driver
Glycolysis / Gluconeogenesis - Homo sapiens (human).3	ADH1A	5	21	0.0877193	0.0777828	driver
Glycolysis / Gluconeogenesis - Homo sapiens (human).4	ADH1B	5	21	0.0877193	0.0777828	driver
Glycolysis / Gluconeogenesis - Homo sapiens (human).5	ADH4	5	21	0.0877193	0.0777828	driver
Glycolysis / Gluconeogenesis - Homo sapiens (human).6	ADH5	5	21	0.0877193	0.0777828	driver
Glycolysis / Gluconeogenesis - Homo sapiens (human).7	ADH6	5	21	0.0877193	0.0777828	driver
Glycolysis / Gluconeogenesis - Homo sapiens (human).8	ADH7	5	21	0.0877193	0.0777828	driver
Glycolysis / Gluconeogenesis - Homo sapiens (human).32	GCK	4	5	0.0701754	0.0185197	driver
Glycolysis / Gluconeogenesis - Homo sapiens (human).33	HK1	4	5	0.0701754	0.0185197	driver
Glycolysis / Gluconeogenesis - Homo sapiens (human).34	HK2	4	5	0.0701754	0.0185197	driver
Glycolysis / Gluconeogenesis - Homo sapiens (human).35	HK3	4	5	0.0701754	0.0185197	driver
Glycolysis / Gluconeogenesis - Homo sapiens (human).36	HKDC1	4	5	0.0701754	0.0185197	driver
Glycolysis / Gluconeogenesis - Homo sapiens (human).37	LDHA	4	9	0.0701754	0.0333355	driver
Glycolysis / Gluconeogenesis - Homo sapiens (human).38	LDHAL6A	4	9	0.0701754	0.0333355	driver
Glycolysis / Gluconeogenesis - Homo sapiens (human).39	LDHAL6B	4	9	0.0701754	0.0333355	driver
Glycolysis / Gluconeogenesis - Homo sapiens (human).40	LDHB	4	9	0.0701754	0.0333355	driver
Glycolysis / Gluconeogenesis - Homo sapiens (human).41	LDHC	4	9	0.0701754	0.0333355	driver
Glycolysis / Gluconeogenesis - Homo sapiens (human).21	BPGM	3	11	0.0526316	0.0407434	driver
Glycolysis / Gluconeogenesis - Homo sapiens (human).49	PGAM1	3	11	0.0526316	0.0407434	driver
Glycolysis / Gluconeogenesis - Homo sapiens (human).50	PGAM2	3	11	0.0526316	0.0407434	driver
Glycolysis / Gluconeogenesis - Homo sapiens (human).51	PGAM4	3	11	0.0526316	0.0407434	driver
Glycolysis / Gluconeogenesis - Homo sapiens (human).18	ALDOA	2	2	0.0350877	0.00740789	driver
Glycolysis / Gluconeogenesis - Homo sapiens (human).19	ALDOB	2	2	0.0350877	0.00740789	driver
Glycolysis / Gluconeogenesis - Homo sapiens (human).20	ALDOC	2	2	0.0350877	0.00740789	driver
Glycolysis / Gluconeogenesis - Homo sapiens (human).22	ENO1	2	3	0.0350877	0.0111118	driver
Glycolysis / Gluconeogenesis - Homo sapiens (human).23	ENO2	2	3	0.0350877	0.0111118	driver
Glycolysis / Gluconeogenesis - Homo sapiens (human).24	ENO3	2	3	0.0350877	0.0111118	driver
Glycolysis / Gluconeogenesis - Homo sapiens (human).46	PFKL	2	2	0.0350877	0.00740789	driver
Glycolysis / Gluconeogenesis - Homo sapiens (human).47	PFKM	2	2	0.0350877	0.00740789	driver
Glycolysis / Gluconeogenesis - Homo sapiens (human).48	PFKP	2	2	0.0350877	0.00740789	driver
Glycolysis / Gluconeogenesis - Homo sapiens (human).30	GAPDH	1	1	0.0175439	0.00370394	driver
Glycolysis / Gluconeogenesis - Homo sapiens (human).31	GAPDHS	1	1	0.0175439	0.00370394	driver
Glycolysis / Gluconeogenesis - Homo sapiens (human).42	PCK1	1	1	0.0175439	0.00370394	driver
Glycolysis / Gluconeogenesis - Homo sapiens (human).43	PCK2	1	1	0.0175439	0.00370394	driver
Glycolysis / Gluconeogenesis - Homo sapiens (human).52	PGK1	1	1	0.0175439	0.00370394	driver
Glycolysis / Gluconeogenesis - Homo sapiens (human).53	PGK2	1	1	0.0175439	0.00370394	driver
Glycolysis / Gluconeogenesis - Homo sapiens (human).54	PGM1	1	4	0.0175439	0.0148158	driver
Glycolysis / Gluconeogenesis - Homo sapiens (human).55	PGM2	1	4	0.0175439	0.0148158	driver
Citrate cycle (TCA cycle) - Homo sapiens (human).1	ACLY	4	5	0.153846	0.00844759	driver
Citrate cycle (TCA cycle) - Homo sapiens (human).8	IDH1	4	4	0.153846	0.00675807	driver
Citrate cycle (TCA cycle) - Homo sapiens (human).9	IDH2	4	4	0.153846	0.00675807	driver
Citrate cycle (TCA cycle) - Homo sapiens (human).10	IDH3A	4	4	0.153846	0.00675807	driver
Citrate cycle (TCA cycle) - Homo sapiens (human).11	IDH3B	4	4	0.153846	0.00675807	driver
Citrate cycle (TCA cycle) - Homo sapiens (human).12	IDH3G	4	4	0.153846	0.00675807	driver
Citrate cycle (TCA cycle) - Homo sapiens (human).15	OGDH	4	11	0.153846	0.0185847	driver
Citrate cycle (TCA cycle) - Homo sapiens (human).16	OGDHL	4	11	0.153846	0.0185847	driver
Citrate cycle (TCA cycle) - Homo sapiens (human).20	PDHA1	3	9	0.115385	0.0152057	driver
Citrate cycle (TCA cycle) - Homo sapiens (human).21	PDHA2	3	9	0.115385	0.0152057	driver
Citrate cycle (TCA cycle) - Homo sapiens (human).24	SUCLA2	3	4	0.115385	0.00675807	driver
Citrate cycle (TCA cycle) - Homo sapiens (human).25	SUCLG1	3	3	0.115385	0.00506856	driver
Citrate cycle (TCA cycle) - Homo sapiens (human).26	SUCLG2	3	4	0.115385	0.00675807	driver
Citrate cycle (TCA cycle) - Homo sapiens (human).5	DLAT	2	11	0.0769231	0.0185847	driver
Citrate cycle (TCA cycle) - Homo sapiens (human).7	DLST	2	11	0.0769231	0.0185847	driver
Citrate cycle (TCA cycle) - Homo sapiens (human).17	PC	2	23	0.0769231	0.0388589	driver
Citrate cycle (TCA cycle) - Homo sapiens (human).22	PDHB	2	7	0.0769231	0.0118266	driver
Citrate cycle (TCA cycle) - Homo sapiens (human).2	ACO1	1	2	0.0384615	0.00337904	driver
Citrate cycle (TCA cycle) - Homo sapiens (human).3	ACO2	1	2	0.0384615	0.00337904	driver
Citrate cycle (TCA cycle) - Homo sapiens (human).4	CS	1	1	0.0384615	0.00168952	driver
Citrate cycle (TCA cycle) - Homo sapiens (human).13	MDH1	1	9	0.0384615	0.0152057	driver
Citrate cycle (TCA cycle) - Homo sapiens (human).14	MDH2	1	9	0.0384615	0.0152057	driver
Citrate cycle (TCA cycle) - Homo sapiens (human).18	PCK1	1	1	0.0384615	0.00168952	driver
Citrate cycle (TCA cycle) - Homo sapiens (human).19	PCK2	1	1	0.0384615	0.00168952	driver
Pentose phosphate pathway - Homo sapiens (human).1	ALDOA	2	2	0.105263	0.0024693	driver
Pentose phosphate pathway - Homo sapiens (human).2	ALDOB	2	2	0.105263	0.0024693	driver
Pentose phosphate pathway - Homo sapiens (human).3	ALDOC	2	2	0.105263	0.0024693	driver
Pentose phosphate pathway - Homo sapiens (human).7	H6PD	2	2	0.105263	0.0024693	driver
Pentose phosphate pathway - Homo sapiens (human).8	PFKL	2	2	0.105263	0.0024693	driver
Pentose phosphate pathway - Homo sapiens (human).9	PFKM	2	2	0.105263	0.0024693	driver
Pentose phosphate pathway - Homo sapiens (human).10	PFKP	2	2	0.105263	0.0024693	driver
Pentose phosphate pathway - Homo sapiens (human).14	PRPS1	2	10	0.105263	0.0123465	driver
Pentose phosphate pathway - Homo sapiens (human).15	PRPS1L1	2	10	0.105263	0.0123465	driver
Pentose phosphate pathway - Homo sapiens (human).16	PRPS2	2	10	0.105263	0.0123465	driver
Pentose phosphate pathway - Homo sapiens (human).17	TKT	2	11	0.105263	0.0135811	driver
Pentose phosphate pathway - Homo sapiens (human).18	TKTL1	2	11	0.105263	0.0135811	driver
Pentose phosphate pathway - Homo sapiens (human).19	TKTL2	2	11	0.105263	0.0135811	driver
Pentose phosphate pathway - Homo sapiens (human).4	FBP1	1	6	0.0526316	0.00740789	driver
Pentose phosphate pathway - Homo sapiens (human).5	FBP2	1	6	0.0526316	0.00740789	driver
Pentose phosphate pathway - Homo sapiens (human).6	G6PD	1	1	0.0526316	0.00123465	driver
Pentose phosphate pathway - Homo sapiens (human).11	PGLS	1	1	0.0526316	0.00123465	driver
Pentose phosphate pathway - Homo sapiens (human).12	PGM1	1	4	0.0526316	0.00493859	driver
Pentose phosphate pathway - Homo sapiens (human).13	PGM2	1	4	0.0526316	0.00493859	driver
Pentose and glucuronate interconversions - Homo sapiens (human).11	UGT1A1	18	22	0.62069	0.0414582	driver
Pentose and glucuronate interconversions - Homo sapiens (human).12	UGT1A10	18	22	0.62069	0.0414582	driver
Pentose and glucuronate interconversions - Homo sapiens (human).13	UGT1A3	18	22	0.62069	0.0414582	driver
Pentose and glucuronate interconversions - Homo sapiens (human).14	UGT1A4	18	22	0.62069	0.0414582	driver
Pentose and glucuronate interconversions - Homo sapiens (human).15	UGT1A5	18	22	0.62069	0.0414582	driver
Pentose and glucuronate interconversions - Homo sapiens (human).16	UGT1A6	18	22	0.62069	0.0414582	driver
Pentose and glucuronate interconversions - Homo sapiens (human).17	UGT1A7	18	22	0.62069	0.0414582	driver
Pentose and glucuronate interconversions - Homo sapiens (human).18	UGT1A8	18	22	0.62069	0.0414582	driver
Pentose and glucuronate interconversions - Homo sapiens (human).19	UGT1A9	18	22	0.62069	0.0414582	driver
Pentose and glucuronate interconversions - Homo sapiens (human).20	UGT2A1	18	22	0.62069	0.0414582	driver
Pentose and glucuronate interconversions - Homo sapiens (human).21	UGT2A2	18	22	0.62069	0.0414582	driver
Pentose and glucuronate interconversions - Homo sapiens (human).22	UGT2A3	18	22	0.62069	0.0414582	driver
Pentose and glucuronate interconversions - Homo sapiens (human).23	UGT2B10	18	22	0.62069	0.0414582	driver
Pentose and glucuronate interconversions - Homo sapiens (human).24	UGT2B11	18	22	0.62069	0.0414582	driver
Pentose and glucuronate interconversions - Homo sapiens (human).25	UGT2B15	18	22	0.62069	0.0414582	driver
Pentose and glucuronate interconversions - Homo sapiens (human).26	UGT2B17	18	22	0.62069	0.0414582	driver
Pentose and glucuronate interconversions - Homo sapiens (human).27	UGT2B28	18	22	0.62069	0.0414582	driver
Pentose and glucuronate interconversions - Homo sapiens (human).28	UGT2B4	18	22	0.62069	0.0414582	driver
Pentose and glucuronate interconversions - Homo sapiens (human).29	UGT2B7	18	22	0.62069	0.0414582	driver
Pentose and glucuronate interconversions - Homo sapiens (human).1	AKR1A1	2	16	0.0689655	0.0301514	driver
Pentose and glucuronate interconversions - Homo sapiens (human).2	AKR1B1	2	16	0.0689655	0.0301514	driver
Pentose and glucuronate interconversions - Homo sapiens (human).3	AKR1B10	2	16	0.0689655	0.0301514	driver
Pentose and glucuronate interconversions - Homo sapiens (human).4	ALDH1B1	2	20	0.0689655	0.0376893	driver
Pentose and glucuronate interconversions - Homo sapiens (human).5	ALDH2	2	20	0.0689655	0.0376893	driver
Pentose and glucuronate interconversions - Homo sapiens (human).6	ALDH3A2	2	20	0.0689655	0.0376893	driver
Pentose and glucuronate interconversions - Homo sapiens (human).7	CRYL1	1	14	0.0344828	0.0263825	driver
Pentose and glucuronate interconversions - Homo sapiens (human).10	UGDH	1	14	0.0344828	0.0263825	driver
Fructose and mannose metabolism - Homo sapiens (human).11	GMPPA	3	8	0.115385	0.0135161	driver
Fructose and mannose metabolism - Homo sapiens (human).13	HK1	3	5	0.115385	0.00844759	driver
Fructose and mannose metabolism - Homo sapiens (human).14	HK2	3	5	0.115385	0.00844759	driver
Fructose and mannose metabolism - Homo sapiens (human).15	HK3	3	5	0.115385	0.00844759	driver
Fructose and mannose metabolism - Homo sapiens (human).16	HKDC1	3	5	0.115385	0.00844759	driver
Fructose and mannose metabolism - Homo sapiens (human).17	PFKFB1	3	55	0.115385	0.0929235	driver
Fructose and mannose metabolism - Homo sapiens (human).18	PFKFB2	3	55	0.115385	0.0929235	driver
Fructose and mannose metabolism - Homo sapiens (human).19	PFKFB3	3	55	0.115385	0.0929235	driver
Fructose and mannose metabolism - Homo sapiens (human).20	PFKFB4	3	51	0.115385	0.0861654	driver
Fructose and mannose metabolism - Homo sapiens (human).3	ALDOA	2	2	0.0769231	0.00337904	driver
Fructose and mannose metabolism - Homo sapiens (human).4	ALDOB	2	2	0.0769231	0.00337904	driver
Fructose and mannose metabolism - Homo sapiens (human).5	ALDOC	2	2	0.0769231	0.00337904	driver
Fructose and mannose metabolism - Homo sapiens (human).8	FPGT	2	7	0.0769231	0.0118266	driver
Fructose and mannose metabolism - Homo sapiens (human).9	FUK	2	40	0.0769231	0.0675807	driver
Fructose and mannose metabolism - Homo sapiens (human).21	PFKL	2	2	0.0769231	0.00337904	driver
Fructose and mannose metabolism - Homo sapiens (human).22	PFKM	2	2	0.0769231	0.00337904	driver
Fructose and mannose metabolism - Homo sapiens (human).23	PFKP	2	2	0.0769231	0.00337904	driver
Fructose and mannose metabolism - Homo sapiens (human).1	AKR1B1	1	16	0.0384615	0.0270323	driver
Fructose and mannose metabolism - Homo sapiens (human).2	AKR1B10	1	16	0.0384615	0.0270323	driver
Fructose and mannose metabolism - Homo sapiens (human).6	FBP1	1	6	0.0384615	0.0101371	driver
Fructose and mannose metabolism - Homo sapiens (human).7	FBP2	1	6	0.0384615	0.0101371	driver
Fructose and mannose metabolism - Homo sapiens (human).12	GMPPB	1	2	0.0384615	0.00337904	driver
Galactose metabolism - Homo sapiens (human).8	GAA	7	67	0.28	0.108844	driver
Galactose metabolism - Homo sapiens (human).10	GANC	7	61	0.28	0.0990968	driver
Galactose metabolism - Homo sapiens (human).19	MGAM	7	67	0.28	0.108844	driver
Galactose metabolism - Homo sapiens (human).25	SI	7	67	0.28	0.108844	driver
Galactose metabolism - Homo sapiens (human).12	GLA	6	56	0.24	0.0909741	driver
Galactose metabolism - Homo sapiens (human).13	GLB1	6	75	0.24	0.12184	driver
Galactose metabolism - Homo sapiens (human).18	LCT	6	56	0.24	0.0909741	driver
Galactose metabolism - Homo sapiens (human).9	GALM	4	12	0.16	0.0194944	driver
Galactose metabolism - Homo sapiens (human).11	GCK	4	5	0.16	0.00812269	driver
Galactose metabolism - Homo sapiens (human).14	HK1	4	5	0.16	0.00812269	driver
Galactose metabolism - Homo sapiens (human).15	HK2	4	5	0.16	0.00812269	driver
Galactose metabolism - Homo sapiens (human).16	HK3	4	5	0.16	0.00812269	driver
Galactose metabolism - Homo sapiens (human).17	HKDC1	4	5	0.16	0.00812269	driver
Galactose metabolism - Homo sapiens (human).5	G6PC	2	19	0.08	0.0308662	driver
Galactose metabolism - Homo sapiens (human).6	G6PC2	2	19	0.08	0.0308662	driver
Galactose metabolism - Homo sapiens (human).7	G6PC3	2	19	0.08	0.0308662	driver
Galactose metabolism - Homo sapiens (human).20	PFKL	2	2	0.08	0.00324907	driver
Galactose metabolism - Homo sapiens (human).21	PFKM	2	2	0.08	0.00324907	driver
Galactose metabolism - Homo sapiens (human).22	PFKP	2	2	0.08	0.00324907	driver
Galactose metabolism - Homo sapiens (human).1	AKR1B1	1	16	0.04	0.0259926	driver
Galactose metabolism - Homo sapiens (human).2	AKR1B10	1	16	0.04	0.0259926	driver
Galactose metabolism - Homo sapiens (human).3	B4GALT1	1	6	0.04	0.00974722	driver
Galactose metabolism - Homo sapiens (human).4	B4GALT2	1	6	0.04	0.00974722	driver
Galactose metabolism - Homo sapiens (human).23	PGM1	1	4	0.04	0.00649815	driver
Galactose metabolism - Homo sapiens (human).24	PGM2	1	4	0.04	0.00649815	driver
Ascorbate and aldarate metabolism - Homo sapiens (human).6	UGT1A1	18	22	0.75	0.0343102	driver
Ascorbate and aldarate metabolism - Homo sapiens (human).7	UGT1A10	18	22	0.75	0.0343102	driver
Ascorbate and aldarate metabolism - Homo sapiens (human).8	UGT1A3	18	22	0.75	0.0343102	driver
Ascorbate and aldarate metabolism - Homo sapiens (human).9	UGT1A4	18	22	0.75	0.0343102	driver
Ascorbate and aldarate metabolism - Homo sapiens (human).10	UGT1A5	18	22	0.75	0.0343102	driver
Ascorbate and aldarate metabolism - Homo sapiens (human).11	UGT1A6	18	22	0.75	0.0343102	driver
Ascorbate and aldarate metabolism - Homo sapiens (human).12	UGT1A7	18	22	0.75	0.0343102	driver
Ascorbate and aldarate metabolism - Homo sapiens (human).13	UGT1A8	18	22	0.75	0.0343102	driver
Ascorbate and aldarate metabolism - Homo sapiens (human).14	UGT1A9	18	22	0.75	0.0343102	driver
Ascorbate and aldarate metabolism - Homo sapiens (human).15	UGT2A1	18	22	0.75	0.0343102	driver
Ascorbate and aldarate metabolism - Homo sapiens (human).16	UGT2A2	18	22	0.75	0.0343102	driver
Ascorbate and aldarate metabolism - Homo sapiens (human).17	UGT2A3	18	22	0.75	0.0343102	driver
Ascorbate and aldarate metabolism - Homo sapiens (human).18	UGT2B10	18	22	0.75	0.0343102	driver
Ascorbate and aldarate metabolism - Homo sapiens (human).19	UGT2B11	18	22	0.75	0.0343102	driver
Ascorbate and aldarate metabolism - Homo sapiens (human).20	UGT2B15	18	22	0.75	0.0343102	driver
Ascorbate and aldarate metabolism - Homo sapiens (human).21	UGT2B17	18	22	0.75	0.0343102	driver
Ascorbate and aldarate metabolism - Homo sapiens (human).22	UGT2B28	18	22	0.75	0.0343102	driver
Ascorbate and aldarate metabolism - Homo sapiens (human).23	UGT2B4	18	22	0.75	0.0343102	driver
Ascorbate and aldarate metabolism - Homo sapiens (human).24	UGT2B7	18	22	0.75	0.0343102	driver
Ascorbate and aldarate metabolism - Homo sapiens (human).1	ALDH1B1	4	20	0.166667	0.0311911	driver
Ascorbate and aldarate metabolism - Homo sapiens (human).2	ALDH2	4	20	0.166667	0.0311911	driver
Ascorbate and aldarate metabolism - Homo sapiens (human).3	ALDH3A2	4	20	0.166667	0.0311911	driver
Ascorbate and aldarate metabolism - Homo sapiens (human).4	ALDH7A1	4	20	0.166667	0.0311911	driver
Ascorbate and aldarate metabolism - Homo sapiens (human).5	ALDH9A1	4	20	0.166667	0.0311911	driver
Fatty acid biosynthesis - Homo sapiens (human).3	ACSBG1	6	29	0.461538	0.024498	driver
Fatty acid biosynthesis - Homo sapiens (human).4	ACSBG2	6	29	0.461538	0.024498	driver
Fatty acid biosynthesis - Homo sapiens (human).5	ACSL1	6	29	0.461538	0.024498	driver
Fatty acid biosynthesis - Homo sapiens (human).6	ACSL3	6	29	0.461538	0.024498	driver
Fatty acid biosynthesis - Homo sapiens (human).7	ACSL4	6	29	0.461538	0.024498	driver
Fatty acid biosynthesis - Homo sapiens (human).8	ACSL5	6	29	0.461538	0.024498	driver
Fatty acid biosynthesis - Homo sapiens (human).9	ACSL6	6	29	0.461538	0.024498	driver
Fatty acid biosynthesis - Homo sapiens (human).10	FASN	3	128	0.230769	0.108129	driver
Fatty acid biosynthesis - Homo sapiens (human).1	ACACA	1	22	0.0769231	0.0185847	driver
Fatty acid biosynthesis - Homo sapiens (human).2	ACACB	1	22	0.0769231	0.0185847	driver
Fatty acid biosynthesis - Homo sapiens (human).11	MCAT	1	18	0.0769231	0.0152057	driver
Fatty acid biosynthesis - Homo sapiens (human).12	OLAH	1	2	0.0769231	0.00168952	driver
Fatty acid biosynthesis - Homo sapiens (human).13	OXSM	1	9	0.0769231	0.00760283	driver
Fatty acid elongation - Homo sapiens (human).6	ELOVL1	6	6	0.352941	0.00662811	driver
Fatty acid elongation - Homo sapiens (human).7	ELOVL2	6	6	0.352941	0.00662811	driver
Fatty acid elongation - Homo sapiens (human).8	ELOVL3	6	6	0.352941	0.00662811	driver
Fatty acid elongation - Homo sapiens (human).9	ELOVL4	6	6	0.352941	0.00662811	driver
Fatty acid elongation - Homo sapiens (human).10	ELOVL5	6	6	0.352941	0.00662811	driver
Fatty acid elongation - Homo sapiens (human).11	ELOVL6	6	6	0.352941	0.00662811	driver
Fatty acid elongation - Homo sapiens (human).12	ELOVL7	6	6	0.352941	0.00662811	driver
Fatty acid elongation - Homo sapiens (human).2	ACOT1	2	12	0.117647	0.0132562	driver
Fatty acid elongation - Homo sapiens (human).3	ACOT2	2	4	0.117647	0.00441874	driver
Fatty acid elongation - Homo sapiens (human).4	ACOT4	2	4	0.117647	0.00441874	driver
Fatty acid elongation - Homo sapiens (human).14	HADHA	2	30	0.117647	0.0331406	driver
Fatty acid elongation - Homo sapiens (human).1	ACAA2	1	9	0.0588235	0.00994217	driver
Fatty acid elongation - Homo sapiens (human).5	ECHS1	1	17	0.0588235	0.0187796	driver
Fatty acid elongation - Homo sapiens (human).13	HADH	1	31	0.0588235	0.0342452	driver
Fatty acid elongation - Homo sapiens (human).15	HADHB	1	9	0.0588235	0.00994217	driver
Fatty acid elongation - Homo sapiens (human).16	PPT1	1	4	0.0588235	0.00441874	driver
Fatty acid degradation - Homo sapiens (human).3	ACADL	7	14	0.162791	0.0391189	driver
Fatty acid degradation - Homo sapiens (human).4	ACADM	7	14	0.162791	0.0391189	driver
Fatty acid degradation - Homo sapiens (human).5	ACADS	7	14	0.162791	0.0391189	driver
Fatty acid degradation - Homo sapiens (human).6	ACADSB	7	14	0.162791	0.0391189	driver
Fatty acid degradation - Homo sapiens (human).7	ACADVL	7	14	0.162791	0.0391189	driver
Fatty acid degradation - Homo sapiens (human).10	ACOX1	7	14	0.162791	0.0391189	driver
Fatty acid degradation - Homo sapiens (human).11	ACOX3	7	14	0.162791	0.0391189	driver
Fatty acid degradation - Homo sapiens (human).40	GCDH	7	14	0.162791	0.0391189	driver
Fatty acid degradation - Homo sapiens (human).12	ACSBG1	6	29	0.139535	0.0810319	driver
Fatty acid degradation - Homo sapiens (human).13	ACSBG2	6	29	0.139535	0.0810319	driver
Fatty acid degradation - Homo sapiens (human).14	ACSL1	6	29	0.139535	0.0810319	driver
Fatty acid degradation - Homo sapiens (human).15	ACSL3	6	29	0.139535	0.0810319	driver
Fatty acid degradation - Homo sapiens (human).16	ACSL4	6	29	0.139535	0.0810319	driver
Fatty acid degradation - Homo sapiens (human).17	ACSL5	6	29	0.139535	0.0810319	driver
Fatty acid degradation - Homo sapiens (human).18	ACSL6	6	29	0.139535	0.0810319	driver
Fatty acid degradation - Homo sapiens (human).19	ADH1A	5	21	0.116279	0.0586783	driver
Fatty acid degradation - Homo sapiens (human).20	ADH1B	5	21	0.116279	0.0586783	driver
Fatty acid degradation - Homo sapiens (human).21	ADH4	5	21	0.116279	0.0586783	driver
Fatty acid degradation - Homo sapiens (human).22	ADH5	5	21	0.116279	0.0586783	driver
Fatty acid degradation - Homo sapiens (human).23	ADH6	5	21	0.116279	0.0586783	driver
Fatty acid degradation - Homo sapiens (human).24	ADH7	5	21	0.116279	0.0586783	driver
Fatty acid degradation - Homo sapiens (human).39	EHHADH	5	30	0.116279	0.0838261	driver
Fatty acid degradation - Homo sapiens (human).42	HADHA	5	30	0.116279	0.0838261	driver
Fatty acid degradation - Homo sapiens (human).1	ACAA1	4	9	0.0930233	0.0251478	driver
Fatty acid degradation - Homo sapiens (human).2	ACAA2	4	9	0.0930233	0.0251478	driver
Fatty acid degradation - Homo sapiens (human).8	ACAT1	4	9	0.0930233	0.0251478	driver
Fatty acid degradation - Homo sapiens (human).9	ACAT2	4	9	0.0930233	0.0251478	driver
Fatty acid degradation - Homo sapiens (human).25	ALDH1B1	4	20	0.0930233	0.0558841	driver
Fatty acid degradation - Homo sapiens (human).26	ALDH2	4	20	0.0930233	0.0558841	driver
Fatty acid degradation - Homo sapiens (human).27	ALDH3A2	4	20	0.0930233	0.0558841	driver
Fatty acid degradation - Homo sapiens (human).28	ALDH7A1	4	20	0.0930233	0.0558841	driver
Fatty acid degradation - Homo sapiens (human).29	ALDH9A1	4	20	0.0930233	0.0558841	driver
Fatty acid degradation - Homo sapiens (human).36	ECHS1	4	17	0.0930233	0.0475015	driver
Fatty acid degradation - Homo sapiens (human).37	ECI1	4	17	0.0930233	0.0475015	driver
Fatty acid degradation - Homo sapiens (human).38	ECI2	4	23	0.0930233	0.0642667	driver
Fatty acid degradation - Homo sapiens (human).43	HADHB	4	9	0.0930233	0.0251478	driver
Fatty acid degradation - Homo sapiens (human).30	CPT1A	3	6	0.0697674	0.0167652	driver
Fatty acid degradation - Homo sapiens (human).31	CPT1B	3	6	0.0697674	0.0167652	driver
Fatty acid degradation - Homo sapiens (human).32	CPT1C	3	6	0.0697674	0.0167652	driver
Fatty acid degradation - Homo sapiens (human).33	CPT2	3	6	0.0697674	0.0167652	driver
Synthesis and degradation of ketone bodies - Homo sapiens (human).1	ACAT1	3	9	0.3	0.00584833	driver
Synthesis and degradation of ketone bodies - Homo sapiens (human).2	ACAT2	3	9	0.3	0.00584833	driver
Synthesis and degradation of ketone bodies - Homo sapiens (human).7	HMGCS1	3	9	0.3	0.00584833	driver
Synthesis and degradation of ketone bodies - Homo sapiens (human).8	HMGCS2	3	9	0.3	0.00584833	driver
Synthesis and degradation of ketone bodies - Homo sapiens (human).3	BDH1	1	62	0.1	0.0402885	driver
Synthesis and degradation of ketone bodies - Homo sapiens (human).4	BDH2	1	56	0.1	0.0363896	driver
Synthesis and degradation of ketone bodies - Homo sapiens (human).5	HMGCL	1	2	0.1	0.00129963	driver
Synthesis and degradation of ketone bodies - Homo sapiens (human).6	HMGCLL1	1	2	0.1	0.00129963	driver
Synthesis and degradation of ketone bodies - Homo sapiens (human).9	OXCT1	1	1	0.1	0.000649815	driver
Synthesis and degradation of ketone bodies - Homo sapiens (human).10	OXCT2	1	1	0.1	0.000649815	driver
Steroid biosynthesis - Homo sapiens (human).1	CYP24A1	3	56	0.230769	0.0473065	driver
Steroid biosynthesis - Homo sapiens (human).2	CYP27B1	3	56	0.230769	0.0473065	driver
Steroid biosynthesis - Homo sapiens (human).3	CYP2R1	3	56	0.230769	0.0473065	driver
Steroid biosynthesis - Homo sapiens (human).4	CYP51A1	3	56	0.230769	0.0473065	driver
Steroid biosynthesis - Homo sapiens (human).6	FAXDC2	2	5	0.153846	0.0042238	driver
Steroid biosynthesis - Homo sapiens (human).8	MSMO1	2	5	0.153846	0.0042238	driver
Steroid biosynthesis - Homo sapiens (human).10	SC5D	2	5	0.153846	0.0042238	driver
Steroid biosynthesis - Homo sapiens (human).5	DHCR7	1	2	0.0769231	0.00168952	driver
Steroid biosynthesis - Homo sapiens (human).7	HSD17B7	1	73	0.0769231	0.0616674	driver
Steroid biosynthesis - Homo sapiens (human).9	NSDHL	1	30	0.0769231	0.0253428	driver
Steroid biosynthesis - Homo sapiens (human).11	SOAT1	1	10	0.0769231	0.00844759	driver
Steroid biosynthesis - Homo sapiens (human).12	SOAT2	1	10	0.0769231	0.00844759	driver
Steroid biosynthesis - Homo sapiens (human).13	TM7SF2	1	3	0.0769231	0.00253428	driver
Primary bile acid biosynthesis - Homo sapiens (human).3	CYP27A1	5	56	0.454545	0.0400286	driver
Primary bile acid biosynthesis - Homo sapiens (human).4	CYP39A1	5	56	0.454545	0.0400286	driver
Primary bile acid biosynthesis - Homo sapiens (human).5	CYP46A1	5	56	0.454545	0.0400286	driver
Primary bile acid biosynthesis - Homo sapiens (human).6	CYP7A1	5	56	0.454545	0.0400286	driver
Primary bile acid biosynthesis - Homo sapiens (human).7	CYP7B1	5	56	0.454545	0.0400286	driver
Primary bile acid biosynthesis - Homo sapiens (human).8	CYP8B1	5	56	0.454545	0.0400286	driver
Primary bile acid biosynthesis - Homo sapiens (human).9	HSD17B4	2	64	0.181818	0.045747	driver
Primary bile acid biosynthesis - Homo sapiens (human).1	AKR1C4	1	16	0.0909091	0.0114367	driver
Primary bile acid biosynthesis - Homo sapiens (human).2	AKR1D1	1	16	0.0909091	0.0114367	driver
Primary bile acid biosynthesis - Homo sapiens (human).10	HSD3B7	1	61	0.0909091	0.0436026	driver
Primary bile acid biosynthesis - Homo sapiens (human).11	SCP2	1	13	0.0909091	0.00929235	driver
Ubiquinone and other terpenoid-quinone biosynthesis - Homo sapiens (human).1	COQ3	1	49	0.25	0.0127364	driver
Ubiquinone and other terpenoid-quinone biosynthesis - Homo sapiens (human).2	COQ5	1	40	0.25	0.010397	driver
Ubiquinone and other terpenoid-quinone biosynthesis - Homo sapiens (human).3	VKORC1	1	2	0.25	0.000519852	driver
Ubiquinone and other terpenoid-quinone biosynthesis - Homo sapiens (human).4	VKORC1L1	1	2	0.25	0.000519852	driver
Steroid hormone biosynthesis - Homo sapiens (human).36	UGT1A1	18	22	0.333333	0.077198	driver
Steroid hormone biosynthesis - Homo sapiens (human).37	UGT1A10	18	22	0.333333	0.077198	driver
Steroid hormone biosynthesis - Homo sapiens (human).38	UGT1A3	18	22	0.333333	0.077198	driver
Steroid hormone biosynthesis - Homo sapiens (human).39	UGT1A4	18	22	0.333333	0.077198	driver
Steroid hormone biosynthesis - Homo sapiens (human).40	UGT1A5	18	22	0.333333	0.077198	driver
Steroid hormone biosynthesis - Homo sapiens (human).41	UGT1A6	18	22	0.333333	0.077198	driver
Steroid hormone biosynthesis - Homo sapiens (human).42	UGT1A7	18	22	0.333333	0.077198	driver
Steroid hormone biosynthesis - Homo sapiens (human).43	UGT1A8	18	22	0.333333	0.077198	driver
Steroid hormone biosynthesis - Homo sapiens (human).44	UGT1A9	18	22	0.333333	0.077198	driver
Steroid hormone biosynthesis - Homo sapiens (human).45	UGT2A1	18	22	0.333333	0.077198	driver
Steroid hormone biosynthesis - Homo sapiens (human).46	UGT2A2	18	22	0.333333	0.077198	driver
Steroid hormone biosynthesis - Homo sapiens (human).47	UGT2A3	18	22	0.333333	0.077198	driver
Steroid hormone biosynthesis - Homo sapiens (human).48	UGT2B10	18	22	0.333333	0.077198	driver
Steroid hormone biosynthesis - Homo sapiens (human).49	UGT2B11	18	22	0.333333	0.077198	driver
Steroid hormone biosynthesis - Homo sapiens (human).50	UGT2B15	18	22	0.333333	0.077198	driver
Steroid hormone biosynthesis - Homo sapiens (human).51	UGT2B17	18	22	0.333333	0.077198	driver
Steroid hormone biosynthesis - Homo sapiens (human).52	UGT2B28	18	22	0.333333	0.077198	driver
Steroid hormone biosynthesis - Homo sapiens (human).53	UGT2B4	18	22	0.333333	0.077198	driver
Steroid hormone biosynthesis - Homo sapiens (human).54	UGT2B7	18	22	0.333333	0.077198	driver
Steroid hormone biosynthesis - Homo sapiens (human).6	CYP11A1	14	56	0.259259	0.196504	driver
Steroid hormone biosynthesis - Homo sapiens (human).7	CYP11B1	14	56	0.259259	0.196504	driver
Steroid hormone biosynthesis - Homo sapiens (human).8	CYP11B2	14	56	0.259259	0.196504	driver
Steroid hormone biosynthesis - Homo sapiens (human).9	CYP17A1	14	56	0.259259	0.196504	driver
Steroid hormone biosynthesis - Homo sapiens (human).10	CYP19A1	14	56	0.259259	0.196504	driver
Steroid hormone biosynthesis - Homo sapiens (human).11	CYP1A1	14	56	0.259259	0.196504	driver
Steroid hormone biosynthesis - Homo sapiens (human).12	CYP1A2	14	56	0.259259	0.196504	driver
Steroid hormone biosynthesis - Homo sapiens (human).13	CYP1B1	14	56	0.259259	0.196504	driver
Steroid hormone biosynthesis - Homo sapiens (human).14	CYP21A2	14	56	0.259259	0.196504	driver
Steroid hormone biosynthesis - Homo sapiens (human).15	CYP2E1	14	56	0.259259	0.196504	driver
Steroid hormone biosynthesis - Homo sapiens (human).16	CYP3A4	14	56	0.259259	0.196504	driver
Steroid hormone biosynthesis - Homo sapiens (human).17	CYP3A5	14	56	0.259259	0.196504	driver
Steroid hormone biosynthesis - Homo sapiens (human).18	CYP3A7	14	56	0.259259	0.196504	driver
Steroid hormone biosynthesis - Homo sapiens (human).19	CYP7A1	14	56	0.259259	0.196504	driver
Steroid hormone biosynthesis - Homo sapiens (human).20	CYP7B1	14	56	0.259259	0.196504	driver
Steroid hormone biosynthesis - Homo sapiens (human).1	AKR1C1	4	16	0.0740741	0.056144	driver
Steroid hormone biosynthesis - Homo sapiens (human).2	AKR1C2	4	16	0.0740741	0.056144	driver
Steroid hormone biosynthesis - Homo sapiens (human).3	AKR1C3	4	16	0.0740741	0.056144	driver
Steroid hormone biosynthesis - Homo sapiens (human).4	AKR1C4	4	16	0.0740741	0.056144	driver
Steroid hormone biosynthesis - Homo sapiens (human).5	AKR1D1	4	16	0.0740741	0.056144	driver
Steroid hormone biosynthesis - Homo sapiens (human).32	SRD5A1	1	5	0.0185185	0.017545	driver
Steroid hormone biosynthesis - Homo sapiens (human).33	SRD5A3	1	3	0.0185185	0.010527	driver
Oxidative phosphorylation - Homo sapiens (human).5	ATP5G1	4	4	0.0754717	0.0137761	driver
Oxidative phosphorylation - Homo sapiens (human).6	ATP5G2	4	4	0.0754717	0.0137761	driver
Oxidative phosphorylation - Homo sapiens (human).7	ATP5G3	4	4	0.0754717	0.0137761	driver
Oxidative phosphorylation - Homo sapiens (human).11	ATP6V0B	4	4	0.0754717	0.0137761	driver
Oxidative phosphorylation - Homo sapiens (human).12	ATP6V0C	4	4	0.0754717	0.0137761	driver
Oxidative phosphorylation - Homo sapiens (human).8	ATP6V0A1	3	3	0.0566038	0.0103321	driver
Oxidative phosphorylation - Homo sapiens (human).9	ATP6V0A2	3	3	0.0566038	0.0103321	driver
Oxidative phosphorylation - Homo sapiens (human).10	ATP6V0A4	3	3	0.0566038	0.0103321	driver
Oxidative phosphorylation - Homo sapiens (human).51	TCIRG1	3	3	0.0566038	0.0103321	driver
Oxidative phosphorylation - Homo sapiens (human).24	ATP6V1G1	2	4	0.0377358	0.0137761	driver
Oxidative phosphorylation - Homo sapiens (human).25	ATP6V1G2	2	4	0.0377358	0.0137761	driver
Oxidative phosphorylation - Homo sapiens (human).26	ATP6V1G3	2	4	0.0377358	0.0137761	driver
Oxidative phosphorylation - Homo sapiens (human).33	COX7A1	2	2	0.0377358	0.00688804	driver
Oxidative phosphorylation - Homo sapiens (human).34	COX7A2	2	2	0.0377358	0.00688804	driver
Oxidative phosphorylation - Homo sapiens (human).35	COX7A2L	2	2	0.0377358	0.00688804	driver
Oxidative phosphorylation - Homo sapiens (human).13	ATP6V0D1	1	1	0.0188679	0.00344402	driver
Oxidative phosphorylation - Homo sapiens (human).14	ATP6V0D2	1	1	0.0188679	0.00344402	driver
Oxidative phosphorylation - Homo sapiens (human).15	ATP6V0E1	1	1	0.0188679	0.00344402	driver
Oxidative phosphorylation - Homo sapiens (human).16	ATP6V0E2	1	1	0.0188679	0.00344402	driver
Oxidative phosphorylation - Homo sapiens (human).20	ATP6V1C1	1	1	0.0188679	0.00344402	driver
Oxidative phosphorylation - Homo sapiens (human).21	ATP6V1C2	1	1	0.0188679	0.00344402	driver
Oxidative phosphorylation - Homo sapiens (human).22	ATP6V1E1	1	1	0.0188679	0.00344402	driver
Oxidative phosphorylation - Homo sapiens (human).23	ATP6V1E2	1	1	0.0188679	0.00344402	driver
Oxidative phosphorylation - Homo sapiens (human).27	COX4I1	1	1	0.0188679	0.00344402	driver
Oxidative phosphorylation - Homo sapiens (human).28	COX4I2	1	1	0.0188679	0.00344402	driver
Oxidative phosphorylation - Homo sapiens (human).29	COX6A1	1	3	0.0188679	0.0103321	driver
Oxidative phosphorylation - Homo sapiens (human).30	COX6A2	1	3	0.0188679	0.0103321	driver
Oxidative phosphorylation - Homo sapiens (human).31	COX6B1	1	3	0.0188679	0.0103321	driver
Oxidative phosphorylation - Homo sapiens (human).32	COX6B2	1	3	0.0188679	0.0103321	driver
Oxidative phosphorylation - Homo sapiens (human).36	COX7B	1	1	0.0188679	0.00344402	driver
Oxidative phosphorylation - Homo sapiens (human).37	COX7B2	1	1	0.0188679	0.00344402	driver
Oxidative phosphorylation - Homo sapiens (human).38	COX8A	1	1	0.0188679	0.00344402	driver
Oxidative phosphorylation - Homo sapiens (human).39	COX8C	1	1	0.0188679	0.00344402	driver
Oxidative phosphorylation - Homo sapiens (human).44	NDUFC2	1	1	0.0188679	0.00344402	driver
Oxidative phosphorylation - Homo sapiens (human).45	NDUFC2-KCTD14	1	1	0.0188679	0.00344402	driver
Oxidative phosphorylation - Homo sapiens (human).48	PPA1	1	1	0.0188679	0.00344402	driver
Oxidative phosphorylation - Homo sapiens (human).49	PPA2	1	1	0.0188679	0.00344402	driver
Arginine biosynthesis - Homo sapiens (human).9	GOT1	3	44	0.2	0.0428878	driver
Arginine biosynthesis - Homo sapiens (human).10	GOT2	3	44	0.2	0.0428878	driver
Arginine biosynthesis - Homo sapiens (human).11	GPT	3	44	0.2	0.0428878	driver
Arginine biosynthesis - Homo sapiens (human).12	GPT2	3	44	0.2	0.0428878	driver
Arginine biosynthesis - Homo sapiens (human).13	NOS1	2	64	0.133333	0.0623822	driver
Arginine biosynthesis - Homo sapiens (human).14	NOS2	2	20	0.133333	0.0194944	driver
Arginine biosynthesis - Homo sapiens (human).15	NOS3	2	20	0.133333	0.0194944	driver
Arginine biosynthesis - Homo sapiens (human).1	ABHD14A-ACY1	1	9	0.0666667	0.0087725	driver
Arginine biosynthesis - Homo sapiens (human).2	ACY1	1	9	0.0666667	0.0087725	driver
Arginine biosynthesis - Homo sapiens (human).3	ARG1	1	2	0.0666667	0.00194944	driver
Arginine biosynthesis - Homo sapiens (human).4	ARG2	1	2	0.0666667	0.00194944	driver
Arginine biosynthesis - Homo sapiens (human).7	GLUD1	1	1	0.0666667	0.000974722	driver
Arginine biosynthesis - Homo sapiens (human).8	GLUD2	1	1	0.0666667	0.000974722	driver
Caffeine metabolism - Homo sapiens (human).1	CYP1A2	1	56	0.25	0.0145559	driver
Caffeine metabolism - Homo sapiens (human).2	CYP2A6	1	56	0.25	0.0145559	driver
Caffeine metabolism - Homo sapiens (human).3	NAT1	1	1	0.25	0.000259926	driver
Caffeine metabolism - Homo sapiens (human).4	NAT2	1	1	0.25	0.000259926	driver
Pyrimidine metabolism - Homo sapiens (human).22	NME1	6	10	0.0740741	0.052635	driver
Pyrimidine metabolism - Homo sapiens (human).23	NME1-NME2	6	10	0.0740741	0.052635	driver
Pyrimidine metabolism - Homo sapiens (human).24	NME2	6	10	0.0740741	0.052635	driver
Pyrimidine metabolism - Homo sapiens (human).25	NME3	6	10	0.0740741	0.052635	driver
Pyrimidine metabolism - Homo sapiens (human).26	NME4	6	10	0.0740741	0.052635	driver
Pyrimidine metabolism - Homo sapiens (human).27	NME6	6	10	0.0740741	0.052635	driver
Pyrimidine metabolism - Homo sapiens (human).28	NME7	6	12	0.0740741	0.063162	driver
Pyrimidine metabolism - Homo sapiens (human).16	ENTPD1	5	8	0.0617284	0.042108	driver
Pyrimidine metabolism - Homo sapiens (human).17	ENTPD3	5	8	0.0617284	0.042108	driver
Pyrimidine metabolism - Homo sapiens (human).18	ENTPD4	5	8	0.0617284	0.042108	driver
Pyrimidine metabolism - Homo sapiens (human).19	ENTPD5	5	8	0.0617284	0.042108	driver
Pyrimidine metabolism - Homo sapiens (human).20	ENTPD6	5	8	0.0617284	0.042108	driver
Pyrimidine metabolism - Homo sapiens (human).21	ENTPD8	5	8	0.0617284	0.042108	driver
Pyrimidine metabolism - Homo sapiens (human).49	POLR1C	5	6	0.0617284	0.031581	driver
Pyrimidine metabolism - Homo sapiens (human).50	POLR1D	5	6	0.0617284	0.031581	driver
Pyrimidine metabolism - Homo sapiens (human).53	POLR2C	5	6	0.0617284	0.031581	driver
Pyrimidine metabolism - Homo sapiens (human).57	POLR2J	5	6	0.0617284	0.031581	driver
Pyrimidine metabolism - Homo sapiens (human).58	POLR2J2	5	6	0.0617284	0.031581	driver
Pyrimidine metabolism - Homo sapiens (human).59	POLR2J3	5	6	0.0617284	0.031581	driver
Pyrimidine metabolism - Homo sapiens (human).30	NT5C1A	2	2	0.0246914	0.010527	driver
Pyrimidine metabolism - Homo sapiens (human).31	NT5C1B	2	2	0.0246914	0.010527	driver
Pyrimidine metabolism - Homo sapiens (human).37	PNP	2	4	0.0246914	0.021054	driver
Pyrimidine metabolism - Homo sapiens (human).40	POLA2	2	2	0.0246914	0.010527	driver
Pyrimidine metabolism - Homo sapiens (human).42	POLD2	2	2	0.0246914	0.010527	driver
Pyrimidine metabolism - Homo sapiens (human).44	POLE2	2	2	0.0246914	0.010527	driver
Pyrimidine metabolism - Homo sapiens (human).47	POLR1A	2	2	0.0246914	0.010527	driver
Pyrimidine metabolism - Homo sapiens (human).48	POLR1B	2	2	0.0246914	0.010527	driver
Pyrimidine metabolism - Homo sapiens (human).51	POLR2A	2	3	0.0246914	0.0157905	driver
Pyrimidine metabolism - Homo sapiens (human).52	POLR2B	2	2	0.0246914	0.010527	driver
Pyrimidine metabolism - Homo sapiens (human).60	POLR3A	2	2	0.0246914	0.010527	driver
Pyrimidine metabolism - Homo sapiens (human).61	POLR3B	2	2	0.0246914	0.010527	driver
Pyrimidine metabolism - Homo sapiens (human).70	TWISTNB	2	2	0.0246914	0.010527	driver
Pyrimidine metabolism - Homo sapiens (human).78	UPP1	2	4	0.0246914	0.021054	driver
Pyrimidine metabolism - Homo sapiens (human).79	UPP2	2	4	0.0246914	0.021054	driver
Pyrimidine metabolism - Homo sapiens (human).10	DHODH	1	1	0.0123457	0.0052635	driver
Pyrimidine metabolism - Homo sapiens (human).62	POLR3G	1	1	0.0123457	0.0052635	driver
Pyrimidine metabolism - Homo sapiens (human).63	POLR3GL	1	1	0.0123457	0.0052635	driver
Alanine, aspartate and glutamate metabolism - Homo sapiens (human).1	ABAT	8	44	0.266667	0.0857756	driver
Alanine, aspartate and glutamate metabolism - Homo sapiens (human).5	AGXT	8	44	0.266667	0.0857756	driver
Alanine, aspartate and glutamate metabolism - Homo sapiens (human).6	AGXT2	8	44	0.266667	0.0857756	driver
Alanine, aspartate and glutamate metabolism - Homo sapiens (human).15	GAD1	8	44	0.266667	0.0857756	driver
Alanine, aspartate and glutamate metabolism - Homo sapiens (human).16	GAD2	8	44	0.266667	0.0857756	driver
Alanine, aspartate and glutamate metabolism - Homo sapiens (human).23	GOT1	8	44	0.266667	0.0857756	driver
Alanine, aspartate and glutamate metabolism - Homo sapiens (human).24	GOT2	8	44	0.266667	0.0857756	driver
Alanine, aspartate and glutamate metabolism - Homo sapiens (human).25	GPT	8	44	0.266667	0.0857756	driver
Alanine, aspartate and glutamate metabolism - Homo sapiens (human).26	GPT2	8	44	0.266667	0.0857756	driver
Alanine, aspartate and glutamate metabolism - Homo sapiens (human).10	ASNS	4	7	0.133333	0.0136461	driver
Alanine, aspartate and glutamate metabolism - Homo sapiens (human).12	CAD	3	29	0.1	0.0565339	driver
Alanine, aspartate and glutamate metabolism - Homo sapiens (human).13	CPS1	3	18	0.1	0.03509	driver
Alanine, aspartate and glutamate metabolism - Homo sapiens (human).17	GFPT1	3	3	0.1	0.00584833	driver
Alanine, aspartate and glutamate metabolism - Homo sapiens (human).18	GFPT2	3	3	0.1	0.00584833	driver
Alanine, aspartate and glutamate metabolism - Homo sapiens (human).28	PPAT	3	11	0.1	0.0214439	driver
Alanine, aspartate and glutamate metabolism - Homo sapiens (human).29	RIMKLA	3	13	0.1	0.0253428	driver
Alanine, aspartate and glutamate metabolism - Homo sapiens (human).30	RIMKLB	3	13	0.1	0.0253428	driver
Alanine, aspartate and glutamate metabolism - Homo sapiens (human).2	ADSL	1	5	0.0333333	0.00974722	driver
Alanine, aspartate and glutamate metabolism - Homo sapiens (human).9	ASL	1	5	0.0333333	0.00974722	driver
Alanine, aspartate and glutamate metabolism - Homo sapiens (human).11	ASS1	1	4	0.0333333	0.00779778	driver
Alanine, aspartate and glutamate metabolism - Homo sapiens (human).21	GLUD1	1	1	0.0333333	0.00194944	driver
Alanine, aspartate and glutamate metabolism - Homo sapiens (human).22	GLUD2	1	1	0.0333333	0.00194944	driver
Glycine, serine and threonine metabolism - Homo sapiens (human).1	AGXT	9	44	0.3	0.0857756	driver
Glycine, serine and threonine metabolism - Homo sapiens (human).2	AGXT2	9	44	0.3	0.0857756	driver
Glycine, serine and threonine metabolism - Homo sapiens (human).3	ALAS1	9	44	0.3	0.0857756	driver
Glycine, serine and threonine metabolism - Homo sapiens (human).4	ALAS2	9	44	0.3	0.0857756	driver
Glycine, serine and threonine metabolism - Homo sapiens (human).10	CTH	9	44	0.3	0.0857756	driver
Glycine, serine and threonine metabolism - Homo sapiens (human).14	GCAT	9	44	0.3	0.0857756	driver
Glycine, serine and threonine metabolism - Homo sapiens (human).15	GLDC	9	44	0.3	0.0857756	driver
Glycine, serine and threonine metabolism - Homo sapiens (human).24	PSAT1	9	44	0.3	0.0857756	driver
Glycine, serine and threonine metabolism - Homo sapiens (human).28	SHMT1	9	48	0.3	0.0935733	driver
Glycine, serine and threonine metabolism - Homo sapiens (human).29	SHMT2	9	44	0.3	0.0857756	driver
Glycine, serine and threonine metabolism - Homo sapiens (human).13	DMGDH	7	33	0.233333	0.0643317	driver
Glycine, serine and threonine metabolism - Homo sapiens (human).17	MAOA	6	52	0.2	0.101371	driver
Glycine, serine and threonine metabolism - Homo sapiens (human).18	MAOB	6	38	0.2	0.0740789	driver
Glycine, serine and threonine metabolism - Homo sapiens (human).25	SARDH	6	20	0.2	0.0389889	driver
Glycine, serine and threonine metabolism - Homo sapiens (human).11	DAO	5	18	0.166667	0.03509	driver
Glycine, serine and threonine metabolism - Homo sapiens (human).23	PIPOX	5	18	0.166667	0.03509	driver
Glycine, serine and threonine metabolism - Homo sapiens (human).8	BPGM	3	11	0.1	0.0214439	driver
Glycine, serine and threonine metabolism - Homo sapiens (human).9	CBS	3	23	0.1	0.0448372	driver
Glycine, serine and threonine metabolism - Homo sapiens (human).12	DLD	3	41	0.1	0.0799272	driver
Glycine, serine and threonine metabolism - Homo sapiens (human).19	PGAM1	3	11	0.1	0.0214439	driver
Glycine, serine and threonine metabolism - Homo sapiens (human).20	PGAM2	3	11	0.1	0.0214439	driver
Glycine, serine and threonine metabolism - Homo sapiens (human).21	PGAM4	3	11	0.1	0.0214439	driver
Glycine, serine and threonine metabolism - Homo sapiens (human).26	SDS	3	7	0.1	0.0136461	driver
Glycine, serine and threonine metabolism - Homo sapiens (human).27	SDSL	3	7	0.1	0.0136461	driver
Glycine, serine and threonine metabolism - Homo sapiens (human).30	SRR	3	7	0.1	0.0136461	driver
Glycine, serine and threonine metabolism - Homo sapiens (human).5	AMT	2	4	0.0666667	0.00779778	driver
Glycine, serine and threonine metabolism - Homo sapiens (human).6	AOC2	1	2	0.0333333	0.00389889	driver
Glycine, serine and threonine metabolism - Homo sapiens (human).7	AOC3	1	2	0.0333333	0.00389889	driver
Glycine, serine and threonine metabolism - Homo sapiens (human).16	GRHPR	1	12	0.0333333	0.0233933	driver
Glycine, serine and threonine metabolism - Homo sapiens (human).22	PHGDH	1	8	0.0333333	0.0155956	driver
Cysteine and methionine metabolism - Homo sapiens (human).18	LDHA	6	9	0.176471	0.0198843	driver
Cysteine and methionine metabolism - Homo sapiens (human).19	LDHAL6A	6	9	0.176471	0.0198843	driver
Cysteine and methionine metabolism - Homo sapiens (human).20	LDHAL6B	6	9	0.176471	0.0198843	driver
Cysteine and methionine metabolism - Homo sapiens (human).21	LDHB	6	9	0.176471	0.0198843	driver
Cysteine and methionine metabolism - Homo sapiens (human).22	LDHC	6	9	0.176471	0.0198843	driver
Cysteine and methionine metabolism - Homo sapiens (human).25	MDH1	6	9	0.176471	0.0198843	driver
Cysteine and methionine metabolism - Homo sapiens (human).26	MDH2	6	9	0.176471	0.0198843	driver
Cysteine and methionine metabolism - Homo sapiens (human).2	AGXT2	4	44	0.117647	0.0972123	driver
Cysteine and methionine metabolism - Homo sapiens (human).12	CTH	4	44	0.117647	0.0972123	driver
Cysteine and methionine metabolism - Homo sapiens (human).16	GOT1	4	44	0.117647	0.0972123	driver
Cysteine and methionine metabolism - Homo sapiens (human).17	GOT2	4	44	0.117647	0.0972123	driver
Cysteine and methionine metabolism - Homo sapiens (human).33	TAT	4	44	0.117647	0.0972123	driver
Cysteine and methionine metabolism - Homo sapiens (human).3	AHCY	2	7	0.0588235	0.0154656	driver
Cysteine and methionine metabolism - Homo sapiens (human).4	AHCYL1	2	7	0.0588235	0.0154656	driver
Cysteine and methionine metabolism - Homo sapiens (human).5	AHCYL2	2	7	0.0588235	0.0154656	driver
Cysteine and methionine metabolism - Homo sapiens (human).8	BHMT	2	2	0.0588235	0.00441874	driver
Cysteine and methionine metabolism - Homo sapiens (human).9	BHMT2	2	2	0.0588235	0.00441874	driver
Cysteine and methionine metabolism - Homo sapiens (human).10	CBS	2	23	0.0588235	0.0508155	driver
Cysteine and methionine metabolism - Homo sapiens (human).28	MTR	2	3	0.0588235	0.00662811	driver
Cysteine and methionine metabolism - Homo sapiens (human).29	SDS	2	7	0.0588235	0.0154656	driver
Cysteine and methionine metabolism - Homo sapiens (human).30	SDSL	2	7	0.0588235	0.0154656	driver
Cysteine and methionine metabolism - Homo sapiens (human).6	BCAT1	1	1	0.0294118	0.00220937	driver
Cysteine and methionine metabolism - Homo sapiens (human).7	BCAT2	1	1	0.0294118	0.00220937	driver
Cysteine and methionine metabolism - Homo sapiens (human).23	MAT1A	1	1	0.0294118	0.00220937	driver
Cysteine and methionine metabolism - Homo sapiens (human).24	MAT2A	1	1	0.0294118	0.00220937	driver
Cysteine and methionine metabolism - Homo sapiens (human).31	SMS	1	2	0.0294118	0.00441874	driver
Cysteine and methionine metabolism - Homo sapiens (human).32	SRM	1	2	0.0294118	0.00441874	driver
Valine, leucine and isoleucine degradation - Homo sapiens (human).3	ACAA1	6	9	0.142857	0.024563	driver
Valine, leucine and isoleucine degradation - Homo sapiens (human).4	ACAA2	6	9	0.142857	0.024563	driver
Valine, leucine and isoleucine degradation - Homo sapiens (human).9	ACAT1	6	9	0.142857	0.024563	driver
Valine, leucine and isoleucine degradation - Homo sapiens (human).10	ACAT2	6	9	0.142857	0.024563	driver
Valine, leucine and isoleucine degradation - Homo sapiens (human).25	EHHADH	6	30	0.142857	0.0818767	driver
Valine, leucine and isoleucine degradation - Homo sapiens (human).27	HADHA	6	30	0.142857	0.0818767	driver
Valine, leucine and isoleucine degradation - Homo sapiens (human).28	HADHB	6	9	0.142857	0.024563	driver
Valine, leucine and isoleucine degradation - Homo sapiens (human).33	HMGCS1	6	9	0.142857	0.024563	driver
Valine, leucine and isoleucine degradation - Homo sapiens (human).34	HMGCS2	6	9	0.142857	0.024563	driver
Valine, leucine and isoleucine degradation - Homo sapiens (human).13	ALDH1B1	5	20	0.119048	0.0545844	driver
Valine, leucine and isoleucine degradation - Homo sapiens (human).14	ALDH2	5	20	0.119048	0.0545844	driver
Valine, leucine and isoleucine degradation - Homo sapiens (human).15	ALDH3A2	5	20	0.119048	0.0545844	driver
Valine, leucine and isoleucine degradation - Homo sapiens (human).16	ALDH6A1	5	20	0.119048	0.0545844	driver
Valine, leucine and isoleucine degradation - Homo sapiens (human).17	ALDH7A1	5	20	0.119048	0.0545844	driver
Valine, leucine and isoleucine degradation - Homo sapiens (human).18	ALDH9A1	5	20	0.119048	0.0545844	driver
Valine, leucine and isoleucine degradation - Homo sapiens (human).26	HADH	5	31	0.119048	0.0846059	driver
Valine, leucine and isoleucine degradation - Homo sapiens (human).5	ACAD8	4	14	0.0952381	0.0382091	driver
Valine, leucine and isoleucine degradation - Homo sapiens (human).6	ACADM	4	14	0.0952381	0.0382091	driver
Valine, leucine and isoleucine degradation - Homo sapiens (human).7	ACADS	4	14	0.0952381	0.0382091	driver
Valine, leucine and isoleucine degradation - Homo sapiens (human).8	ACADSB	4	14	0.0952381	0.0382091	driver
Valine, leucine and isoleucine degradation - Homo sapiens (human).19	AUH	4	17	0.0952381	0.0463968	driver
Valine, leucine and isoleucine degradation - Homo sapiens (human).24	ECHS1	4	17	0.0952381	0.0463968	driver
Valine, leucine and isoleucine degradation - Homo sapiens (human).30	HIBCH	4	17	0.0952381	0.0463968	driver
Valine, leucine and isoleucine degradation - Homo sapiens (human).36	IVD	4	14	0.0952381	0.0382091	driver
Valine, leucine and isoleucine degradation - Homo sapiens (human).29	HIBADH	3	23	0.0714286	0.0627721	driver
Valine, leucine and isoleucine degradation - Homo sapiens (human).22	DBT	2	11	0.047619	0.0300214	driver
Valine, leucine and isoleucine degradation - Homo sapiens (human).20	BCAT1	1	1	0.0238095	0.00272922	driver
Valine, leucine and isoleucine degradation - Homo sapiens (human).21	BCAT2	1	1	0.0238095	0.00272922	driver
Valine, leucine and isoleucine degradation - Homo sapiens (human).31	HMGCL	1	2	0.0238095	0.00545844	driver
Valine, leucine and isoleucine degradation - Homo sapiens (human).32	HMGCLL1	1	2	0.0238095	0.00545844	driver
Valine, leucine and isoleucine degradation - Homo sapiens (human).38	MCCC2	1	3	0.0238095	0.00818767	driver
Valine, leucine and isoleucine degradation - Homo sapiens (human).39	OXCT1	1	1	0.0238095	0.00272922	driver
Valine, leucine and isoleucine degradation - Homo sapiens (human).40	OXCT2	1	1	0.0238095	0.00272922	driver
Valine, leucine and isoleucine degradation - Homo sapiens (human).42	PCCB	1	3	0.0238095	0.00818767	driver
Valine, leucine and isoleucine biosynthesis - Homo sapiens (human).1	BCAT1	1	1	0.25	0.000259926	driver
Valine, leucine and isoleucine biosynthesis - Homo sapiens (human).2	BCAT2	1	1	0.25	0.000259926	driver
Valine, leucine and isoleucine biosynthesis - Homo sapiens (human).3	SDS	1	7	0.25	0.00181948	driver
Valine, leucine and isoleucine biosynthesis - Homo sapiens (human).4	SDSL	1	7	0.25	0.00181948	driver
Lysine degradation - Homo sapiens (human).41	SETD3	26	47	0.52	0.152706	driver
Lysine degradation - Homo sapiens (human).45	SETMAR	26	54	0.52	0.17545	driver
Lysine degradation - Homo sapiens (human).10	ASH1L	25	112	0.5	0.363896	driver
Lysine degradation - Homo sapiens (human).16	EHMT1	25	145	0.5	0.471116	driver
Lysine degradation - Homo sapiens (human).17	EHMT2	25	145	0.5	0.471116	driver
Lysine degradation - Homo sapiens (human).18	EZH1	25	85	0.5	0.276171	driver
Lysine degradation - Homo sapiens (human).19	EZH2	25	85	0.5	0.276171	driver
Lysine degradation - Homo sapiens (human).22	KMT2A	25	111	0.5	0.360647	driver
Lysine degradation - Homo sapiens (human).23	KMT2B	25	111	0.5	0.360647	driver
Lysine degradation - Homo sapiens (human).24	KMT2C	25	121	0.5	0.393138	driver
Lysine degradation - Homo sapiens (human).25	KMT2D	25	95	0.5	0.308662	driver
Lysine degradation - Homo sapiens (human).26	KMT2E	25	109	0.5	0.354149	driver
Lysine degradation - Homo sapiens (human).27	NSD1	25	97	0.5	0.31516	driver
Lysine degradation - Homo sapiens (human).40	SETD2	25	101	0.5	0.328156	driver
Lysine degradation - Homo sapiens (human).42	SETD7	25	61	0.5	0.198194	driver
Lysine degradation - Homo sapiens (human).43	SETDB1	25	80	0.5	0.259926	driver
Lysine degradation - Homo sapiens (human).44	SETDB2	25	54	0.5	0.17545	driver
Lysine degradation - Homo sapiens (human).46	SUV39H1	25	78	0.5	0.253428	driver
Lysine degradation - Homo sapiens (human).47	SUV39H2	25	78	0.5	0.253428	driver
Lysine degradation - Homo sapiens (human).49	WHSC1	25	143	0.5	0.464618	driver
Lysine degradation - Homo sapiens (human).50	WHSC1L1	25	97	0.5	0.31516	driver
Lysine degradation - Homo sapiens (human).5	ALDH1B1	4	20	0.08	0.0649815	driver
Lysine degradation - Homo sapiens (human).6	ALDH2	4	20	0.08	0.0649815	driver
Lysine degradation - Homo sapiens (human).7	ALDH3A2	4	20	0.08	0.0649815	driver
Lysine degradation - Homo sapiens (human).8	ALDH7A1	4	20	0.08	0.0649815	driver
Lysine degradation - Homo sapiens (human).9	ALDH9A1	4	20	0.08	0.0649815	driver
Lysine degradation - Homo sapiens (human).2	AASS	1	4	0.02	0.0129963	driver
Lysine degradation - Homo sapiens (human).11	BBOX1	1	1	0.02	0.00324907	driver
Lysine degradation - Homo sapiens (human).12	COLGALT1	1	2	0.02	0.00649815	driver
Lysine degradation - Homo sapiens (human).13	COLGALT2	1	2	0.02	0.00649815	driver
Lysine degradation - Homo sapiens (human).48	TMLHE	1	1	0.02	0.00324907	driver
Arginine and proline metabolism - Homo sapiens (human).2	ALDH18A1	6	21	0.153846	0.0532198	driver
Arginine and proline metabolism - Homo sapiens (human).3	ALDH1B1	6	20	0.153846	0.0506856	driver
Arginine and proline metabolism - Homo sapiens (human).4	ALDH2	6	20	0.153846	0.0506856	driver
Arginine and proline metabolism - Homo sapiens (human).5	ALDH3A2	6	20	0.153846	0.0506856	driver
Arginine and proline metabolism - Homo sapiens (human).6	ALDH4A1	6	20	0.153846	0.0506856	driver
Arginine and proline metabolism - Homo sapiens (human).7	ALDH7A1	6	20	0.153846	0.0506856	driver
Arginine and proline metabolism - Homo sapiens (human).8	ALDH9A1	6	20	0.153846	0.0506856	driver
Arginine and proline metabolism - Homo sapiens (human).11	CKB	4	4	0.102564	0.0101371	driver
Arginine and proline metabolism - Homo sapiens (human).12	CKM	4	4	0.102564	0.0101371	driver
Arginine and proline metabolism - Homo sapiens (human).13	CKMT1A	4	4	0.102564	0.0101371	driver
Arginine and proline metabolism - Homo sapiens (human).14	CKMT1B	4	4	0.102564	0.0101371	driver
Arginine and proline metabolism - Homo sapiens (human).15	CKMT2	4	4	0.102564	0.0101371	driver
Arginine and proline metabolism - Homo sapiens (human).18	DAO	3	18	0.0769231	0.045617	driver
Arginine and proline metabolism - Homo sapiens (human).1	AGMAT	2	2	0.0512821	0.00506856	driver
Arginine and proline metabolism - Homo sapiens (human).9	ARG1	2	2	0.0512821	0.00506856	driver
Arginine and proline metabolism - Homo sapiens (human).10	ARG2	2	2	0.0512821	0.00506856	driver
Arginine and proline metabolism - Homo sapiens (human).24	NOS2	2	20	0.0512821	0.0506856	driver
Arginine and proline metabolism - Homo sapiens (human).25	NOS3	2	20	0.0512821	0.0506856	driver
Arginine and proline metabolism - Homo sapiens (human).29	P4HA3	2	19	0.0512821	0.0481513	driver
Arginine and proline metabolism - Homo sapiens (human).32	PYCR1	2	14	0.0512821	0.0354799	driver
Arginine and proline metabolism - Homo sapiens (human).33	PYCR2	2	14	0.0512821	0.0354799	driver
Arginine and proline metabolism - Homo sapiens (human).34	PYCRL	2	14	0.0512821	0.0354799	driver
Arginine and proline metabolism - Homo sapiens (human).16	CNDP1	1	9	0.025641	0.0228085	driver
Arginine and proline metabolism - Homo sapiens (human).17	CNDP2	1	9	0.025641	0.0228085	driver
Arginine and proline metabolism - Homo sapiens (human).30	PRODH	1	1	0.025641	0.00253428	driver
Arginine and proline metabolism - Homo sapiens (human).31	PRODH2	1	1	0.025641	0.00253428	driver
Arginine and proline metabolism - Homo sapiens (human).38	SMS	1	2	0.025641	0.00506856	driver
Arginine and proline metabolism - Homo sapiens (human).39	SRM	1	2	0.025641	0.00506856	driver
Histidine metabolism - Homo sapiens (human).1	ALDH1A3	8	20	0.533333	0.0194944	driver
Histidine metabolism - Homo sapiens (human).2	ALDH1B1	8	20	0.533333	0.0194944	driver
Histidine metabolism - Homo sapiens (human).3	ALDH2	8	20	0.533333	0.0194944	driver
Histidine metabolism - Homo sapiens (human).4	ALDH3A1	8	20	0.533333	0.0194944	driver
Histidine metabolism - Homo sapiens (human).5	ALDH3A2	8	20	0.533333	0.0194944	driver
Histidine metabolism - Homo sapiens (human).6	ALDH3B1	8	20	0.533333	0.0194944	driver
Histidine metabolism - Homo sapiens (human).7	ALDH3B2	8	20	0.533333	0.0194944	driver
Histidine metabolism - Homo sapiens (human).8	ALDH7A1	8	20	0.533333	0.0194944	driver
Histidine metabolism - Homo sapiens (human).9	ALDH9A1	8	20	0.533333	0.0194944	driver
Histidine metabolism - Homo sapiens (human).10	CNDP1	1	9	0.0666667	0.0087725	driver
Histidine metabolism - Homo sapiens (human).11	CNDP2	1	9	0.0666667	0.0087725	driver
Histidine metabolism - Homo sapiens (human).12	DDC	1	44	0.0666667	0.0428878	driver
Histidine metabolism - Homo sapiens (human).13	HDC	1	44	0.0666667	0.0428878	driver
Histidine metabolism - Homo sapiens (human).14	MAOA	1	52	0.0666667	0.0506856	driver
Histidine metabolism - Homo sapiens (human).15	MAOB	1	38	0.0666667	0.0370394	driver
Tyrosine metabolism - Homo sapiens (human).1	ADH1A	5	21	0.208333	0.0327507	driver
Tyrosine metabolism - Homo sapiens (human).2	ADH1B	5	21	0.208333	0.0327507	driver
Tyrosine metabolism - Homo sapiens (human).3	ADH4	5	21	0.208333	0.0327507	driver
Tyrosine metabolism - Homo sapiens (human).4	ADH5	5	21	0.208333	0.0327507	driver
Tyrosine metabolism - Homo sapiens (human).5	ADH6	5	21	0.208333	0.0327507	driver
Tyrosine metabolism - Homo sapiens (human).6	ADH7	5	21	0.208333	0.0327507	driver
Tyrosine metabolism - Homo sapiens (human).7	ALDH1A3	3	20	0.125	0.0311911	driver
Tyrosine metabolism - Homo sapiens (human).8	ALDH3A1	3	20	0.125	0.0311911	driver
Tyrosine metabolism - Homo sapiens (human).9	ALDH3B1	3	20	0.125	0.0311911	driver
Tyrosine metabolism - Homo sapiens (human).10	ALDH3B2	3	20	0.125	0.0311911	driver
Tyrosine metabolism - Homo sapiens (human).14	DDC	3	44	0.125	0.0686204	driver
Tyrosine metabolism - Homo sapiens (human).17	GOT1	3	44	0.125	0.0686204	driver
Tyrosine metabolism - Homo sapiens (human).18	GOT2	3	44	0.125	0.0686204	driver
Tyrosine metabolism - Homo sapiens (human).22	TAT	3	44	0.125	0.0686204	driver
Tyrosine metabolism - Homo sapiens (human).13	DCT	2	2	0.0833333	0.00311911	driver
Tyrosine metabolism - Homo sapiens (human).19	IL4I1	2	40	0.0833333	0.0623822	driver
Tyrosine metabolism - Homo sapiens (human).20	MAOA	2	52	0.0833333	0.0810969	driver
Tyrosine metabolism - Homo sapiens (human).21	MAOB	2	38	0.0833333	0.0592631	driver
Tyrosine metabolism - Homo sapiens (human).23	TYR	2	2	0.0833333	0.00311911	driver
Tyrosine metabolism - Homo sapiens (human).24	TYRP1	2	2	0.0833333	0.00311911	driver
Tyrosine metabolism - Homo sapiens (human).11	AOC2	1	2	0.0416667	0.00311911	driver
Tyrosine metabolism - Homo sapiens (human).12	AOC3	1	2	0.0416667	0.00311911	driver
Tyrosine metabolism - Homo sapiens (human).15	FAH	1	3	0.0416667	0.00467867	driver
Tyrosine metabolism - Homo sapiens (human).16	FAHD1	1	3	0.0416667	0.00467867	driver
Phenylalanine metabolism - Homo sapiens (human).1	ALDH1A3	3	20	0.230769	0.0168952	driver
Phenylalanine metabolism - Homo sapiens (human).2	ALDH3A1	3	20	0.230769	0.0168952	driver
Phenylalanine metabolism - Homo sapiens (human).3	ALDH3B1	3	20	0.230769	0.0168952	driver
Phenylalanine metabolism - Homo sapiens (human).4	ALDH3B2	3	20	0.230769	0.0168952	driver
Phenylalanine metabolism - Homo sapiens (human).7	DDC	3	44	0.230769	0.0371694	driver
Phenylalanine metabolism - Homo sapiens (human).8	GOT1	3	44	0.230769	0.0371694	driver
Phenylalanine metabolism - Homo sapiens (human).9	GOT2	3	44	0.230769	0.0371694	driver
Phenylalanine metabolism - Homo sapiens (human).13	TAT	3	44	0.230769	0.0371694	driver
Phenylalanine metabolism - Homo sapiens (human).10	IL4I1	2	40	0.153846	0.0337904	driver
Phenylalanine metabolism - Homo sapiens (human).11	MAOA	2	52	0.153846	0.0439275	driver
Phenylalanine metabolism - Homo sapiens (human).12	MAOB	2	38	0.153846	0.0321009	driver
Phenylalanine metabolism - Homo sapiens (human).5	AOC2	1	2	0.0769231	0.00168952	driver
Phenylalanine metabolism - Homo sapiens (human).6	AOC3	1	2	0.0769231	0.00168952	driver
Tryptophan metabolism - Homo sapiens (human).17	HADH	5	31	0.172414	0.0584184	driver
Tryptophan metabolism - Homo sapiens (human).1	AADAT	4	44	0.137931	0.0829164	driver
Tryptophan metabolism - Homo sapiens (human).4	ALDH1B1	4	20	0.137931	0.0376893	driver
Tryptophan metabolism - Homo sapiens (human).5	ALDH2	4	20	0.137931	0.0376893	driver
Tryptophan metabolism - Homo sapiens (human).6	ALDH3A2	4	20	0.137931	0.0376893	driver
Tryptophan metabolism - Homo sapiens (human).7	ALDH7A1	4	20	0.137931	0.0376893	driver
Tryptophan metabolism - Homo sapiens (human).8	ALDH9A1	4	20	0.137931	0.0376893	driver
Tryptophan metabolism - Homo sapiens (human).9	CCBL1	4	44	0.137931	0.0829164	driver
Tryptophan metabolism - Homo sapiens (human).10	CCBL2	4	44	0.137931	0.0829164	driver
Tryptophan metabolism - Homo sapiens (human).14	DDC	4	44	0.137931	0.0829164	driver
Tryptophan metabolism - Homo sapiens (human).21	IL4I1	4	40	0.137931	0.0753785	driver
Tryptophan metabolism - Homo sapiens (human).23	KYNU	4	44	0.137931	0.0829164	driver
Tryptophan metabolism - Homo sapiens (human).24	MAOA	4	52	0.137931	0.0979921	driver
Tryptophan metabolism - Homo sapiens (human).25	MAOB	4	38	0.137931	0.0716096	driver
Tryptophan metabolism - Homo sapiens (human).16	EHHADH	3	30	0.103448	0.0565339	driver
Tryptophan metabolism - Homo sapiens (human).18	HADHA	3	30	0.103448	0.0565339	driver
Tryptophan metabolism - Homo sapiens (human).22	KMO	3	13	0.103448	0.024498	driver
Tryptophan metabolism - Homo sapiens (human).15	ECHS1	2	17	0.0689655	0.0320359	driver
Tryptophan metabolism - Homo sapiens (human).2	ACAT1	1	9	0.0344828	0.0169602	driver
Tryptophan metabolism - Homo sapiens (human).3	ACAT2	1	9	0.0344828	0.0169602	driver
Tryptophan metabolism - Homo sapiens (human).19	IDO1	1	1	0.0344828	0.00188446	driver
Tryptophan metabolism - Homo sapiens (human).20	IDO2	1	1	0.0344828	0.00188446	driver
Tryptophan metabolism - Homo sapiens (human).26	OGDH	1	11	0.0344828	0.0207291	driver
Tryptophan metabolism - Homo sapiens (human).27	OGDHL	1	11	0.0344828	0.0207291	driver
Tryptophan metabolism - Homo sapiens (human).28	TPH1	1	3	0.0344828	0.00565339	driver
Tryptophan metabolism - Homo sapiens (human).29	TPH2	1	3	0.0344828	0.00565339	driver
Phenylalanine, tyrosine and tryptophan biosynthesis - Homo sapiens (human).1	GOT1	2	44	0.666667	0.00857756	driver
Phenylalanine, tyrosine and tryptophan biosynthesis - Homo sapiens (human).2	GOT2	2	44	0.666667	0.00857756	driver
Phenylalanine, tyrosine and tryptophan biosynthesis - Homo sapiens (human).3	TAT	2	44	0.666667	0.00857756	driver
beta-Alanine metabolism - Homo sapiens (human).2	ALDH1A3	9	20	0.375	0.0311911	driver
beta-Alanine metabolism - Homo sapiens (human).3	ALDH1B1	9	20	0.375	0.0311911	driver
beta-Alanine metabolism - Homo sapiens (human).4	ALDH2	9	20	0.375	0.0311911	driver
beta-Alanine metabolism - Homo sapiens (human).5	ALDH3A1	9	20	0.375	0.0311911	driver
beta-Alanine metabolism - Homo sapiens (human).6	ALDH3A2	9	20	0.375	0.0311911	driver
beta-Alanine metabolism - Homo sapiens (human).7	ALDH3B1	9	20	0.375	0.0311911	driver
beta-Alanine metabolism - Homo sapiens (human).8	ALDH3B2	9	20	0.375	0.0311911	driver
beta-Alanine metabolism - Homo sapiens (human).9	ALDH6A1	9	20	0.375	0.0311911	driver
beta-Alanine metabolism - Homo sapiens (human).10	ALDH7A1	9	20	0.375	0.0311911	driver
beta-Alanine metabolism - Homo sapiens (human).11	ALDH9A1	9	20	0.375	0.0311911	driver
beta-Alanine metabolism - Homo sapiens (human).1	ABAT	3	44	0.125	0.0686204	driver
beta-Alanine metabolism - Homo sapiens (human).16	ECHS1	3	17	0.125	0.0265124	driver
beta-Alanine metabolism - Homo sapiens (human).17	EHHADH	3	30	0.125	0.0467867	driver
beta-Alanine metabolism - Homo sapiens (human).18	GAD1	3	44	0.125	0.0686204	driver
beta-Alanine metabolism - Homo sapiens (human).19	GAD2	3	44	0.125	0.0686204	driver
beta-Alanine metabolism - Homo sapiens (human).20	GADL1	3	44	0.125	0.0686204	driver
beta-Alanine metabolism - Homo sapiens (human).21	HADHA	3	30	0.125	0.0467867	driver
beta-Alanine metabolism - Homo sapiens (human).22	HIBCH	3	17	0.125	0.0265124	driver
beta-Alanine metabolism - Homo sapiens (human).12	AOC2	1	2	0.0416667	0.00311911	driver
beta-Alanine metabolism - Homo sapiens (human).13	AOC3	1	2	0.0416667	0.00311911	driver
beta-Alanine metabolism - Homo sapiens (human).14	CNDP1	1	9	0.0416667	0.014036	driver
beta-Alanine metabolism - Homo sapiens (human).15	CNDP2	1	9	0.0416667	0.014036	driver
beta-Alanine metabolism - Homo sapiens (human).23	SMS	1	2	0.0416667	0.00311911	driver
beta-Alanine metabolism - Homo sapiens (human).24	SRM	1	2	0.0416667	0.00311911	driver
Taurine and hypotaurine metabolism - Homo sapiens (human).3	CSAD	3	44	0.3	0.0285919	driver
Taurine and hypotaurine metabolism - Homo sapiens (human).4	GAD1	3	44	0.3	0.0285919	driver
Taurine and hypotaurine metabolism - Homo sapiens (human).5	GAD2	3	44	0.3	0.0285919	driver
Taurine and hypotaurine metabolism - Homo sapiens (human).6	GADL1	3	44	0.3	0.0285919	driver
Taurine and hypotaurine metabolism - Homo sapiens (human).7	GGT1	3	7	0.3	0.0045487	driver
Taurine and hypotaurine metabolism - Homo sapiens (human).8	GGT5	3	7	0.3	0.0045487	driver
Taurine and hypotaurine metabolism - Homo sapiens (human).9	GGT6	3	7	0.3	0.0045487	driver
Taurine and hypotaurine metabolism - Homo sapiens (human).10	GGT7	3	7	0.3	0.0045487	driver
Taurine and hypotaurine metabolism - Homo sapiens (human).1	ADO	1	16	0.1	0.010397	driver
Taurine and hypotaurine metabolism - Homo sapiens (human).2	CDO1	1	16	0.1	0.010397	driver
Selenocompound metabolism - Homo sapiens (human).1	CCBL1	4	44	0.285714	0.0400286	driver
Selenocompound metabolism - Homo sapiens (human).2	CCBL2	4	44	0.285714	0.0400286	driver
Selenocompound metabolism - Homo sapiens (human).3	CTH	4	44	0.285714	0.0400286	driver
Selenocompound metabolism - Homo sapiens (human).8	SCLY	4	44	0.285714	0.0400286	driver
Selenocompound metabolism - Homo sapiens (human).11	SEPSECS	4	44	0.285714	0.0400286	driver
Selenocompound metabolism - Homo sapiens (human).12	TXNRD1	2	52	0.142857	0.0473065	driver
Selenocompound metabolism - Homo sapiens (human).13	TXNRD2	2	41	0.142857	0.0372994	driver
Selenocompound metabolism - Homo sapiens (human).14	TXNRD3	2	50	0.142857	0.045487	driver
Selenocompound metabolism - Homo sapiens (human).4	MARS	1	56	0.0714286	0.0509455	driver
Selenocompound metabolism - Homo sapiens (human).5	MARS2	1	13	0.0714286	0.0118266	driver
Selenocompound metabolism - Homo sapiens (human).6	PAPSS1	1	55	0.0714286	0.0500357	driver
Selenocompound metabolism - Homo sapiens (human).7	PAPSS2	1	55	0.0714286	0.0500357	driver
Selenocompound metabolism - Homo sapiens (human).9	SEPHS1	1	3	0.0714286	0.00272922	driver
Selenocompound metabolism - Homo sapiens (human).10	SEPHS2	1	3	0.0714286	0.00272922	driver
D-Glutamine and D-glutamate metabolism - Homo sapiens (human).1	GLS	1	107	0.25	0.0278121	driver
D-Glutamine and D-glutamate metabolism - Homo sapiens (human).2	GLS2	1	107	0.25	0.0278121	driver
D-Glutamine and D-glutamate metabolism - Homo sapiens (human).3	GLUD1	1	1	0.25	0.000259926	driver
D-Glutamine and D-glutamate metabolism - Homo sapiens (human).4	GLUD2	1	1	0.25	0.000259926	driver
Glutathione metabolism - Homo sapiens (human).13	GSTA1	16	51	0.4	0.132562	driver
Glutathione metabolism - Homo sapiens (human).14	GSTA2	16	51	0.4	0.132562	driver
Glutathione metabolism - Homo sapiens (human).15	GSTA3	16	51	0.4	0.132562	driver
Glutathione metabolism - Homo sapiens (human).16	GSTA4	16	51	0.4	0.132562	driver
Glutathione metabolism - Homo sapiens (human).17	GSTA5	16	51	0.4	0.132562	driver
Glutathione metabolism - Homo sapiens (human).19	GSTM1	16	51	0.4	0.132562	driver
Glutathione metabolism - Homo sapiens (human).20	GSTM2	16	51	0.4	0.132562	driver
Glutathione metabolism - Homo sapiens (human).21	GSTM3	16	51	0.4	0.132562	driver
Glutathione metabolism - Homo sapiens (human).22	GSTM4	16	51	0.4	0.132562	driver
Glutathione metabolism - Homo sapiens (human).23	GSTM5	16	51	0.4	0.132562	driver
Glutathione metabolism - Homo sapiens (human).24	GSTO1	16	51	0.4	0.132562	driver
Glutathione metabolism - Homo sapiens (human).25	GSTO2	16	50	0.4	0.129963	driver
Glutathione metabolism - Homo sapiens (human).26	GSTP1	16	51	0.4	0.132562	driver
Glutathione metabolism - Homo sapiens (human).27	GSTT1	16	51	0.4	0.132562	driver
Glutathione metabolism - Homo sapiens (human).28	GSTT2	16	51	0.4	0.132562	driver
Glutathione metabolism - Homo sapiens (human).29	GSTT2B	16	51	0.4	0.132562	driver
Glutathione metabolism - Homo sapiens (human).30	HPGDS	16	51	0.4	0.132562	driver
Glutathione metabolism - Homo sapiens (human).18	GSTK1	9	84	0.225	0.218338	driver
Glutathione metabolism - Homo sapiens (human).5	GPX1	8	61	0.2	0.158555	driver
Glutathione metabolism - Homo sapiens (human).6	GPX2	8	61	0.2	0.158555	driver
Glutathione metabolism - Homo sapiens (human).7	GPX3	8	61	0.2	0.158555	driver
Glutathione metabolism - Homo sapiens (human).8	GPX4	8	61	0.2	0.158555	driver
Glutathione metabolism - Homo sapiens (human).9	GPX5	8	61	0.2	0.158555	driver
Glutathione metabolism - Homo sapiens (human).10	GPX6	8	61	0.2	0.158555	driver
Glutathione metabolism - Homo sapiens (human).11	GPX7	8	50	0.2	0.129963	driver
Glutathione metabolism - Homo sapiens (human).12	GPX8	8	50	0.2	0.129963	driver
Glutathione metabolism - Homo sapiens (human).1	GGT1	3	7	0.075	0.0181948	driver
Glutathione metabolism - Homo sapiens (human).2	GGT5	3	7	0.075	0.0181948	driver
Glutathione metabolism - Homo sapiens (human).3	GGT6	3	7	0.075	0.0181948	driver
Glutathione metabolism - Homo sapiens (human).4	GGT7	3	7	0.075	0.0181948	driver
Glutathione metabolism - Homo sapiens (human).33	MGST1	2	5	0.05	0.0129963	driver
Glutathione metabolism - Homo sapiens (human).34	MGST2	2	5	0.05	0.0129963	driver
Glutathione metabolism - Homo sapiens (human).35	MGST3	2	5	0.05	0.0129963	driver
Glutathione metabolism - Homo sapiens (human).31	IDH1	1	4	0.025	0.010397	driver
Glutathione metabolism - Homo sapiens (human).32	IDH2	1	4	0.025	0.010397	driver
Glutathione metabolism - Homo sapiens (human).38	SMS	1	2	0.025	0.00519852	driver
Glutathione metabolism - Homo sapiens (human).39	SRM	1	2	0.025	0.00519852	driver
Starch and sucrose metabolism - Homo sapiens (human).2	AMY1A	10	56	0.3125	0.116447	driver
Starch and sucrose metabolism - Homo sapiens (human).3	AMY1B	10	56	0.3125	0.116447	driver
Starch and sucrose metabolism - Homo sapiens (human).4	AMY1C	10	56	0.3125	0.116447	driver
Starch and sucrose metabolism - Homo sapiens (human).5	AMY2A	10	56	0.3125	0.116447	driver
Starch and sucrose metabolism - Homo sapiens (human).6	AMY2B	10	56	0.3125	0.116447	driver
Starch and sucrose metabolism - Homo sapiens (human).13	GANC	10	61	0.3125	0.126844	driver
Starch and sucrose metabolism - Homo sapiens (human).14	GBE1	10	50	0.3125	0.10397	driver
Starch and sucrose metabolism - Homo sapiens (human).12	GAA	9	67	0.28125	0.13932	driver
Starch and sucrose metabolism - Homo sapiens (human).24	MGAM	9	67	0.28125	0.13932	driver
Starch and sucrose metabolism - Homo sapiens (human).31	SI	9	67	0.28125	0.13932	driver
Starch and sucrose metabolism - Homo sapiens (human).1	AGL	8	62	0.25	0.128923	driver
Starch and sucrose metabolism - Homo sapiens (human).15	GCK	4	5	0.125	0.010397	driver
Starch and sucrose metabolism - Homo sapiens (human).20	HK1	4	5	0.125	0.010397	driver
Starch and sucrose metabolism - Homo sapiens (human).21	HK2	4	5	0.125	0.010397	driver
Starch and sucrose metabolism - Homo sapiens (human).22	HK3	4	5	0.125	0.010397	driver
Starch and sucrose metabolism - Homo sapiens (human).23	HKDC1	4	5	0.125	0.010397	driver
Starch and sucrose metabolism - Homo sapiens (human).9	G6PC	2	19	0.0625	0.0395087	driver
Starch and sucrose metabolism - Homo sapiens (human).10	G6PC2	2	19	0.0625	0.0395087	driver
Starch and sucrose metabolism - Homo sapiens (human).11	G6PC3	2	19	0.0625	0.0395087	driver
Starch and sucrose metabolism - Homo sapiens (human).25	PGM1	2	4	0.0625	0.00831763	driver
Starch and sucrose metabolism - Homo sapiens (human).26	PGM2	2	4	0.0625	0.00831763	driver
Starch and sucrose metabolism - Homo sapiens (human).27	PGM2L1	2	4	0.0625	0.00831763	driver
Starch and sucrose metabolism - Homo sapiens (human).28	PYGB	2	2	0.0625	0.00415881	driver
Starch and sucrose metabolism - Homo sapiens (human).29	PYGL	2	2	0.0625	0.00415881	driver
Starch and sucrose metabolism - Homo sapiens (human).30	PYGM	2	2	0.0625	0.00415881	driver
Starch and sucrose metabolism - Homo sapiens (human).16	GYG1	1	9	0.03125	0.0187147	driver
Starch and sucrose metabolism - Homo sapiens (human).17	GYG2	1	9	0.03125	0.0187147	driver
Starch and sucrose metabolism - Homo sapiens (human).18	GYS1	1	7	0.03125	0.0145559	driver
Starch and sucrose metabolism - Homo sapiens (human).19	GYS2	1	7	0.03125	0.0145559	driver
Starch and sucrose metabolism - Homo sapiens (human).32	TREH	1	12	0.03125	0.0249529	driver
N-Glycan biosynthesis - Homo sapiens (human).16	MAN1A1	3	6	0.107143	0.0109169	driver
N-Glycan biosynthesis - Homo sapiens (human).17	MAN1A2	3	6	0.107143	0.0109169	driver
N-Glycan biosynthesis - Homo sapiens (human).18	MAN1B1	3	6	0.107143	0.0109169	driver
N-Glycan biosynthesis - Homo sapiens (human).19	MAN1C1	3	6	0.107143	0.0109169	driver
N-Glycan biosynthesis - Homo sapiens (human).20	MAN2A1	3	14	0.107143	0.0254727	driver
N-Glycan biosynthesis - Homo sapiens (human).21	MAN2A2	3	14	0.107143	0.0254727	driver
N-Glycan biosynthesis - Homo sapiens (human).26	ST6GAL2	3	25	0.107143	0.045487	driver
N-Glycan biosynthesis - Homo sapiens (human).1	ALG1	2	7	0.0714286	0.0127364	driver
N-Glycan biosynthesis - Homo sapiens (human).4	ALG11	2	7	0.0714286	0.0127364	driver
N-Glycan biosynthesis - Homo sapiens (human).6	ALG2	2	7	0.0714286	0.0127364	driver
N-Glycan biosynthesis - Homo sapiens (human).11	B4GALT1	2	6	0.0714286	0.0109169	driver
N-Glycan biosynthesis - Homo sapiens (human).12	B4GALT2	2	6	0.0714286	0.0109169	driver
N-Glycan biosynthesis - Homo sapiens (human).13	B4GALT3	2	6	0.0714286	0.0109169	driver
N-Glycan biosynthesis - Homo sapiens (human).22	MGAT4A	2	4	0.0714286	0.00727793	driver
N-Glycan biosynthesis - Homo sapiens (human).23	MGAT4B	2	4	0.0714286	0.00727793	driver
N-Glycan biosynthesis - Homo sapiens (human).24	MGAT4C	2	27	0.0714286	0.049126	driver
N-Glycan biosynthesis - Homo sapiens (human).2	ALG10	1	1	0.0357143	0.00181948	driver
N-Glycan biosynthesis - Homo sapiens (human).3	ALG10B	1	1	0.0357143	0.00181948	driver
N-Glycan biosynthesis - Homo sapiens (human).5	ALG12	1	3	0.0357143	0.00545844	driver
N-Glycan biosynthesis - Homo sapiens (human).8	ALG6	1	1	0.0357143	0.00181948	driver
N-Glycan biosynthesis - Homo sapiens (human).9	ALG8	1	1	0.0357143	0.00181948	driver
N-Glycan biosynthesis - Homo sapiens (human).10	ALG9	1	4	0.0357143	0.00727793	driver
N-Glycan biosynthesis - Homo sapiens (human).25	ST6GAL1	1	19	0.0357143	0.0345701	driver
N-Glycan biosynthesis - Homo sapiens (human).27	STT3A	1	1	0.0357143	0.00181948	driver
N-Glycan biosynthesis - Homo sapiens (human).28	STT3B	1	1	0.0357143	0.00181948	driver
Other glycan degradation - Homo sapiens (human).1	FUCA1	7	56	0.466667	0.0545844	driver
Other glycan degradation - Homo sapiens (human).2	FUCA2	7	56	0.466667	0.0545844	driver
Other glycan degradation - Homo sapiens (human).3	GBA	7	56	0.466667	0.0545844	driver
Other glycan degradation - Homo sapiens (human).4	GLB1	7	75	0.466667	0.0731042	driver
Other glycan degradation - Homo sapiens (human).5	HEXA	7	56	0.466667	0.0545844	driver
Other glycan degradation - Homo sapiens (human).6	HEXB	7	56	0.466667	0.0545844	driver
Other glycan degradation - Homo sapiens (human).7	HEXDC	7	56	0.466667	0.0545844	driver
Other glycan degradation - Homo sapiens (human).11	MANBA	7	77	0.466667	0.0750536	driver
Other glycan degradation - Homo sapiens (human).12	NEU1	3	5	0.2	0.00487361	driver
Other glycan degradation - Homo sapiens (human).13	NEU2	3	5	0.2	0.00487361	driver
Other glycan degradation - Homo sapiens (human).14	NEU3	3	5	0.2	0.00487361	driver
Other glycan degradation - Homo sapiens (human).15	NEU4	3	5	0.2	0.00487361	driver
Other glycan degradation - Homo sapiens (human).8	MAN2B1	2	14	0.133333	0.0136461	driver
Other glycan degradation - Homo sapiens (human).9	MAN2B2	2	14	0.133333	0.0136461	driver
Other glycan degradation - Homo sapiens (human).10	MAN2C1	2	14	0.133333	0.0136461	driver
Mucin type O-glycan biosynthesis - Homo sapiens (human).3	GALNT1	20	44	0.689655	0.0829164	driver
Mucin type O-glycan biosynthesis - Homo sapiens (human).4	GALNT10	20	44	0.689655	0.0829164	driver
Mucin type O-glycan biosynthesis - Homo sapiens (human).5	GALNT11	20	44	0.689655	0.0829164	driver
Mucin type O-glycan biosynthesis - Homo sapiens (human).6	GALNT12	20	44	0.689655	0.0829164	driver
Mucin type O-glycan biosynthesis - Homo sapiens (human).7	GALNT13	20	44	0.689655	0.0829164	driver
Mucin type O-glycan biosynthesis - Homo sapiens (human).8	GALNT14	20	44	0.689655	0.0829164	driver
Mucin type O-glycan biosynthesis - Homo sapiens (human).9	GALNT15	20	44	0.689655	0.0829164	driver
Mucin type O-glycan biosynthesis - Homo sapiens (human).10	GALNT16	20	44	0.689655	0.0829164	driver
Mucin type O-glycan biosynthesis - Homo sapiens (human).11	GALNT18	20	44	0.689655	0.0829164	driver
Mucin type O-glycan biosynthesis - Homo sapiens (human).12	GALNT2	20	44	0.689655	0.0829164	driver
Mucin type O-glycan biosynthesis - Homo sapiens (human).13	GALNT3	20	44	0.689655	0.0829164	driver
Mucin type O-glycan biosynthesis - Homo sapiens (human).14	GALNT4	20	44	0.689655	0.0829164	driver
Mucin type O-glycan biosynthesis - Homo sapiens (human).15	GALNT5	20	44	0.689655	0.0829164	driver
Mucin type O-glycan biosynthesis - Homo sapiens (human).16	GALNT6	20	44	0.689655	0.0829164	driver
Mucin type O-glycan biosynthesis - Homo sapiens (human).17	GALNT7	20	44	0.689655	0.0829164	driver
Mucin type O-glycan biosynthesis - Homo sapiens (human).18	GALNT8	20	44	0.689655	0.0829164	driver
Mucin type O-glycan biosynthesis - Homo sapiens (human).19	GALNT9	20	44	0.689655	0.0829164	driver
Mucin type O-glycan biosynthesis - Homo sapiens (human).20	GALNTL5	20	28	0.689655	0.052765	driver
Mucin type O-glycan biosynthesis - Homo sapiens (human).21	GALNTL6	20	44	0.689655	0.0829164	driver
Mucin type O-glycan biosynthesis - Homo sapiens (human).25	POC1B-GALNT4	20	67	0.689655	0.126259	driver
Mucin type O-glycan biosynthesis - Homo sapiens (human).29	WBSCR17	20	44	0.689655	0.0829164	driver
Mucin type O-glycan biosynthesis - Homo sapiens (human).22	GCNT1	2	7	0.0689655	0.0131912	driver
Mucin type O-glycan biosynthesis - Homo sapiens (human).23	GCNT3	2	7	0.0689655	0.0131912	driver
Mucin type O-glycan biosynthesis - Homo sapiens (human).24	GCNT4	2	7	0.0689655	0.0131912	driver
Mucin type O-glycan biosynthesis - Homo sapiens (human).26	ST3GAL1	2	19	0.0689655	0.0358048	driver
Mucin type O-glycan biosynthesis - Homo sapiens (human).27	ST3GAL2	2	19	0.0689655	0.0358048	driver
Mucin type O-glycan biosynthesis - Homo sapiens (human).28	ST6GALNAC1	2	19	0.0689655	0.0358048	driver
Mucin type O-glycan biosynthesis - Homo sapiens (human).1	B3GNT6	1	15	0.0344828	0.0282669	driver
Other types of O-glycan biosynthesis - Homo sapiens (human).3	B4GALT1	2	6	0.0909091	0.00857756	driver
Other types of O-glycan biosynthesis - Homo sapiens (human).4	B4GALT2	2	6	0.0909091	0.00857756	driver
Other types of O-glycan biosynthesis - Homo sapiens (human).5	B4GALT3	2	6	0.0909091	0.00857756	driver
Other types of O-glycan biosynthesis - Homo sapiens (human).8	FUT4	2	7	0.0909091	0.0100071	driver
Other types of O-glycan biosynthesis - Homo sapiens (human).9	FUT7	2	7	0.0909091	0.0100071	driver
Other types of O-glycan biosynthesis - Homo sapiens (human).10	FUT9	2	7	0.0909091	0.0100071	driver
Other types of O-glycan biosynthesis - Homo sapiens (human).13	LFNG	2	11	0.0909091	0.0157255	driver
Other types of O-glycan biosynthesis - Homo sapiens (human).14	MFNG	2	11	0.0909091	0.0157255	driver
Other types of O-glycan biosynthesis - Homo sapiens (human).19	RFNG	2	11	0.0909091	0.0157255	driver
Other types of O-glycan biosynthesis - Homo sapiens (human).20	ST3GAL3	2	19	0.0909091	0.0271623	driver
Other types of O-glycan biosynthesis - Homo sapiens (human).21	ST6GAL1	2	19	0.0909091	0.0271623	driver
Other types of O-glycan biosynthesis - Homo sapiens (human).22	ST6GAL2	2	25	0.0909091	0.0357398	driver
Other types of O-glycan biosynthesis - Homo sapiens (human).1	B3GAT1	1	2	0.0454545	0.00285919	driver
Other types of O-glycan biosynthesis - Homo sapiens (human).2	B3GAT2	1	2	0.0454545	0.00285919	driver
Other types of O-glycan biosynthesis - Homo sapiens (human).6	COLGALT1	1	2	0.0454545	0.00285919	driver
Other types of O-glycan biosynthesis - Homo sapiens (human).7	COLGALT2	1	2	0.0454545	0.00285919	driver
Other types of O-glycan biosynthesis - Homo sapiens (human).11	GXYLT1	1	9	0.0454545	0.0128663	driver
Other types of O-glycan biosynthesis - Homo sapiens (human).12	GXYLT2	1	9	0.0454545	0.0128663	driver
Other types of O-glycan biosynthesis - Homo sapiens (human).15	POFUT1	1	1	0.0454545	0.00142959	driver
Other types of O-glycan biosynthesis - Homo sapiens (human).16	POFUT2	1	1	0.0454545	0.00142959	driver
Other types of O-glycan biosynthesis - Homo sapiens (human).17	POMT1	1	9	0.0454545	0.0128663	driver
Other types of O-glycan biosynthesis - Homo sapiens (human).18	POMT2	1	9	0.0454545	0.0128663	driver
Amino sugar and nucleotide sugar metabolism - Homo sapiens (human).13	GCK	5	5	0.131579	0.0123465	driver
Amino sugar and nucleotide sugar metabolism - Homo sapiens (human).19	GNE	5	5	0.131579	0.0123465	driver
Amino sugar and nucleotide sugar metabolism - Homo sapiens (human).24	HK1	5	5	0.131579	0.0123465	driver
Amino sugar and nucleotide sugar metabolism - Homo sapiens (human).25	HK2	5	5	0.131579	0.0123465	driver
Amino sugar and nucleotide sugar metabolism - Homo sapiens (human).26	HK3	5	5	0.131579	0.0123465	driver
Amino sugar and nucleotide sugar metabolism - Homo sapiens (human).27	HKDC1	5	5	0.131579	0.0123465	driver
Amino sugar and nucleotide sugar metabolism - Homo sapiens (human).4	CYB5R1	4	18	0.105263	0.0444473	driver
Amino sugar and nucleotide sugar metabolism - Homo sapiens (human).5	CYB5R2	4	18	0.105263	0.0444473	driver
Amino sugar and nucleotide sugar metabolism - Homo sapiens (human).6	CYB5R3	4	18	0.105263	0.0444473	driver
Amino sugar and nucleotide sugar metabolism - Homo sapiens (human).8	CYB5RL	4	20	0.105263	0.0493859	driver
Amino sugar and nucleotide sugar metabolism - Homo sapiens (human).16	GMDS	3	28	0.0789474	0.0691403	driver
Amino sugar and nucleotide sugar metabolism - Homo sapiens (human).17	GMPPA	3	8	0.0789474	0.0197544	driver
Amino sugar and nucleotide sugar metabolism - Homo sapiens (human).34	TSTA3	3	28	0.0789474	0.0691403	driver
Amino sugar and nucleotide sugar metabolism - Homo sapiens (human).38	UXS1	3	29	0.0789474	0.0716096	driver
Amino sugar and nucleotide sugar metabolism - Homo sapiens (human).9	FPGT	2	7	0.0526316	0.0172851	driver
Amino sugar and nucleotide sugar metabolism - Homo sapiens (human).29	PGM1	2	4	0.0526316	0.00987719	driver
Amino sugar and nucleotide sugar metabolism - Homo sapiens (human).30	PGM2	2	4	0.0526316	0.00987719	driver
Amino sugar and nucleotide sugar metabolism - Homo sapiens (human).31	PGM3	2	4	0.0526316	0.00987719	driver
Amino sugar and nucleotide sugar metabolism - Homo sapiens (human).35	UAP1	2	2	0.0526316	0.00493859	driver
Amino sugar and nucleotide sugar metabolism - Homo sapiens (human).36	UAP1L1	2	2	0.0526316	0.00493859	driver
Amino sugar and nucleotide sugar metabolism - Homo sapiens (human).37	UGP2	2	2	0.0526316	0.00493859	driver
Amino sugar and nucleotide sugar metabolism - Homo sapiens (human).14	GFPT1	1	3	0.0263158	0.00740789	driver
Amino sugar and nucleotide sugar metabolism - Homo sapiens (human).15	GFPT2	1	3	0.0263158	0.00740789	driver
Amino sugar and nucleotide sugar metabolism - Homo sapiens (human).18	GMPPB	1	2	0.0263158	0.00493859	driver
Amino sugar and nucleotide sugar metabolism - Homo sapiens (human).20	GNPDA1	1	1	0.0263158	0.0024693	driver
Amino sugar and nucleotide sugar metabolism - Homo sapiens (human).21	GNPDA2	1	1	0.0263158	0.0024693	driver
Neomycin, kanamycin and gentamicin biosynthesis - Homo sapiens (human).1	GCK	4	5	0.8	0.00162454	driver
Neomycin, kanamycin and gentamicin biosynthesis - Homo sapiens (human).2	HK1	4	5	0.8	0.00162454	driver
Neomycin, kanamycin and gentamicin biosynthesis - Homo sapiens (human).3	HK2	4	5	0.8	0.00162454	driver
Neomycin, kanamycin and gentamicin biosynthesis - Homo sapiens (human).4	HK3	4	5	0.8	0.00162454	driver
Neomycin, kanamycin and gentamicin biosynthesis - Homo sapiens (human).5	HKDC1	4	5	0.8	0.00162454	driver
Glycosaminoglycan degradation - Homo sapiens (human).5	GUSB	12	77	0.666667	0.0900643	driver
Glycosaminoglycan degradation - Homo sapiens (human).6	HEXA	12	56	0.666667	0.0655013	driver
Glycosaminoglycan degradation - Homo sapiens (human).7	HEXB	12	56	0.666667	0.0655013	driver
Glycosaminoglycan degradation - Homo sapiens (human).8	HPSE	12	56	0.666667	0.0655013	driver
Glycosaminoglycan degradation - Homo sapiens (human).9	HPSE2	12	56	0.666667	0.0655013	driver
Glycosaminoglycan degradation - Homo sapiens (human).10	HYAL1	12	56	0.666667	0.0655013	driver
Glycosaminoglycan degradation - Homo sapiens (human).11	HYAL2	12	56	0.666667	0.0655013	driver
Glycosaminoglycan degradation - Homo sapiens (human).12	HYAL3	12	56	0.666667	0.0655013	driver
Glycosaminoglycan degradation - Homo sapiens (human).13	HYAL4	12	56	0.666667	0.0655013	driver
Glycosaminoglycan degradation - Homo sapiens (human).16	NAGLU	12	56	0.666667	0.0655013	driver
Glycosaminoglycan degradation - Homo sapiens (human).18	SPAM1	12	56	0.666667	0.0655013	driver
Glycosaminoglycan degradation - Homo sapiens (human).3	GLB1	11	75	0.611111	0.087725	driver
Glycosaminoglycan degradation - Homo sapiens (human).15	IDUA	11	50	0.611111	0.0584833	driver
Glycosaminoglycan degradation - Homo sapiens (human).1	ARSB	4	31	0.222222	0.0362597	driver
Glycosaminoglycan degradation - Homo sapiens (human).2	GALNS	4	31	0.222222	0.0362597	driver
Glycosaminoglycan degradation - Homo sapiens (human).4	GNS	4	31	0.222222	0.0362597	driver
Glycosaminoglycan degradation - Homo sapiens (human).14	IDS	4	31	0.222222	0.0362597	driver
Glycosaminoglycan degradation - Homo sapiens (human).17	SGSH	4	31	0.222222	0.0362597	driver
Glycosaminoglycan biosynthesis - chondroitin sulfate / dermatan sulfate - Homo sapiens (human).1	CHPF	5	7	0.3125	0.00727793	driver
Glycosaminoglycan biosynthesis - chondroitin sulfate / dermatan sulfate - Homo sapiens (human).2	CHPF2	5	16	0.3125	0.0166353	driver
Glycosaminoglycan biosynthesis - chondroitin sulfate / dermatan sulfate - Homo sapiens (human).10	CHSY1	5	16	0.3125	0.0166353	driver
Glycosaminoglycan biosynthesis - chondroitin sulfate / dermatan sulfate - Homo sapiens (human).11	CHSY3	5	16	0.3125	0.0166353	driver
Glycosaminoglycan biosynthesis - chondroitin sulfate / dermatan sulfate - Homo sapiens (human).12	CSGALNACT1	5	7	0.3125	0.00727793	driver
Glycosaminoglycan biosynthesis - chondroitin sulfate / dermatan sulfate - Homo sapiens (human).13	CSGALNACT2	5	7	0.3125	0.00727793	driver
Glycosaminoglycan biosynthesis - chondroitin sulfate / dermatan sulfate - Homo sapiens (human).3	CHST11	4	12	0.25	0.0124764	driver
Glycosaminoglycan biosynthesis - chondroitin sulfate / dermatan sulfate - Homo sapiens (human).4	CHST12	4	51	0.25	0.0530249	driver
Glycosaminoglycan biosynthesis - chondroitin sulfate / dermatan sulfate - Homo sapiens (human).5	CHST13	4	12	0.25	0.0124764	driver
Glycosaminoglycan biosynthesis - chondroitin sulfate / dermatan sulfate - Homo sapiens (human).6	CHST14	4	12	0.25	0.0124764	driver
Glycosaminoglycan biosynthesis - chondroitin sulfate / dermatan sulfate - Homo sapiens (human).14	UST	4	55	0.25	0.0571837	driver
Glycosaminoglycan biosynthesis - chondroitin sulfate / dermatan sulfate - Homo sapiens (human).7	CHST15	2	52	0.125	0.0540646	driver
Glycosaminoglycan biosynthesis - chondroitin sulfate / dermatan sulfate - Homo sapiens (human).8	CHST3	2	52	0.125	0.0540646	driver
Glycosaminoglycan biosynthesis - chondroitin sulfate / dermatan sulfate - Homo sapiens (human).9	CHST7	2	52	0.125	0.0540646	driver
Glycosaminoglycan biosynthesis - chondroitin sulfate / dermatan sulfate - Homo sapiens (human).15	XYLT1	1	7	0.0625	0.00727793	driver
Glycosaminoglycan biosynthesis - chondroitin sulfate / dermatan sulfate - Homo sapiens (human).16	XYLT2	1	7	0.0625	0.00727793	driver
Glycosaminoglycan biosynthesis - keratan sulfate - Homo sapiens (human).3	B4GALT1	3	6	0.230769	0.00506856	driver
Glycosaminoglycan biosynthesis - keratan sulfate - Homo sapiens (human).4	B4GALT2	3	6	0.230769	0.00506856	driver
Glycosaminoglycan biosynthesis - keratan sulfate - Homo sapiens (human).5	B4GALT3	3	6	0.230769	0.00506856	driver
Glycosaminoglycan biosynthesis - keratan sulfate - Homo sapiens (human).6	B4GALT4	3	6	0.230769	0.00506856	driver
Glycosaminoglycan biosynthesis - keratan sulfate - Homo sapiens (human).7	CHST1	3	52	0.230769	0.0439275	driver
Glycosaminoglycan biosynthesis - keratan sulfate - Homo sapiens (human).8	CHST2	3	52	0.230769	0.0439275	driver
Glycosaminoglycan biosynthesis - keratan sulfate - Homo sapiens (human).9	CHST4	3	52	0.230769	0.0439275	driver
Glycosaminoglycan biosynthesis - keratan sulfate - Homo sapiens (human).10	CHST6	3	52	0.230769	0.0439275	driver
Glycosaminoglycan biosynthesis - keratan sulfate - Homo sapiens (human).11	ST3GAL1	2	19	0.153846	0.0160504	driver
Glycosaminoglycan biosynthesis - keratan sulfate - Homo sapiens (human).12	ST3GAL2	2	19	0.153846	0.0160504	driver
Glycosaminoglycan biosynthesis - keratan sulfate - Homo sapiens (human).13	ST3GAL3	2	19	0.153846	0.0160504	driver
Glycosaminoglycan biosynthesis - keratan sulfate - Homo sapiens (human).1	B3GNT2	1	15	0.0769231	0.0126714	driver
Glycosaminoglycan biosynthesis - keratan sulfate - Homo sapiens (human).2	B3GNT7	1	22	0.0769231	0.0185847	driver
Glycosaminoglycan biosynthesis - heparan sulfate / heparin - Homo sapiens (human).7	HS3ST1	8	52	0.4	0.0675807	driver
Glycosaminoglycan biosynthesis - heparan sulfate / heparin - Homo sapiens (human).8	HS3ST2	8	52	0.4	0.0675807	driver
Glycosaminoglycan biosynthesis - heparan sulfate / heparin - Homo sapiens (human).9	HS3ST3A1	8	52	0.4	0.0675807	driver
Glycosaminoglycan biosynthesis - heparan sulfate / heparin - Homo sapiens (human).10	HS3ST3B1	8	52	0.4	0.0675807	driver
Glycosaminoglycan biosynthesis - heparan sulfate / heparin - Homo sapiens (human).11	HS3ST5	8	52	0.4	0.0675807	driver
Glycosaminoglycan biosynthesis - heparan sulfate / heparin - Homo sapiens (human).15	NDST1	8	52	0.4	0.0675807	driver
Glycosaminoglycan biosynthesis - heparan sulfate / heparin - Homo sapiens (human).16	NDST2	8	52	0.4	0.0675807	driver
Glycosaminoglycan biosynthesis - heparan sulfate / heparin - Homo sapiens (human).17	NDST3	8	52	0.4	0.0675807	driver
Glycosaminoglycan biosynthesis - heparan sulfate / heparin - Homo sapiens (human).18	NDST4	8	52	0.4	0.0675807	driver
Glycosaminoglycan biosynthesis - heparan sulfate / heparin - Homo sapiens (human).1	EXT1	4	5	0.2	0.00649815	driver
Glycosaminoglycan biosynthesis - heparan sulfate / heparin - Homo sapiens (human).2	EXT2	4	5	0.2	0.00649815	driver
Glycosaminoglycan biosynthesis - heparan sulfate / heparin - Homo sapiens (human).3	EXTL1	4	5	0.2	0.00649815	driver
Glycosaminoglycan biosynthesis - heparan sulfate / heparin - Homo sapiens (human).4	EXTL2	4	4	0.2	0.00519852	driver
Glycosaminoglycan biosynthesis - heparan sulfate / heparin - Homo sapiens (human).5	EXTL3	4	5	0.2	0.00649815	driver
Glycosaminoglycan biosynthesis - heparan sulfate / heparin - Homo sapiens (human).6	HS2ST1	3	55	0.15	0.0714796	driver
Glycosaminoglycan biosynthesis - heparan sulfate / heparin - Homo sapiens (human).12	HS6ST1	3	51	0.15	0.0662811	driver
Glycosaminoglycan biosynthesis - heparan sulfate / heparin - Homo sapiens (human).13	HS6ST2	3	51	0.15	0.0662811	driver
Glycosaminoglycan biosynthesis - heparan sulfate / heparin - Homo sapiens (human).14	HS6ST3	3	51	0.15	0.0662811	driver
Glycosaminoglycan biosynthesis - heparan sulfate / heparin - Homo sapiens (human).19	XYLT1	1	7	0.05	0.00909741	driver
Glycosaminoglycan biosynthesis - heparan sulfate / heparin - Homo sapiens (human).20	XYLT2	1	7	0.05	0.00909741	driver
Glycerolipid metabolism - Homo sapiens (human).1	AGK	10	14	0.2	0.045487	driver
Glycerolipid metabolism - Homo sapiens (human).22	DGKG	10	58	0.2	0.188446	driver
Glycerolipid metabolism - Homo sapiens (human).25	DGKK	10	60	0.2	0.194944	driver
Glycerolipid metabolism - Homo sapiens (human).2	AGPAT1	7	16	0.14	0.0519852	driver
Glycerolipid metabolism - Homo sapiens (human).3	AGPAT2	7	16	0.14	0.0519852	driver
Glycerolipid metabolism - Homo sapiens (human).4	AGPAT3	7	16	0.14	0.0519852	driver
Glycerolipid metabolism - Homo sapiens (human).5	AGPAT4	7	16	0.14	0.0519852	driver
Glycerolipid metabolism - Homo sapiens (human).6	AGPAT5	7	16	0.14	0.0519852	driver
Glycerolipid metabolism - Homo sapiens (human).30	GPAM	7	16	0.14	0.0519852	driver
Glycerolipid metabolism - Homo sapiens (human).31	GPAT2	7	16	0.14	0.0519852	driver
Glycerolipid metabolism - Homo sapiens (human).32	LCLAT1	7	16	0.14	0.0519852	driver
Glycerolipid metabolism - Homo sapiens (human).33	LIPC	5	20	0.1	0.0649815	driver
Glycerolipid metabolism - Homo sapiens (human).35	LIPG	5	20	0.1	0.0649815	driver
Glycerolipid metabolism - Homo sapiens (human).39	LPL	5	20	0.1	0.0649815	driver
Glycerolipid metabolism - Homo sapiens (human).46	PNLIP	5	20	0.1	0.0649815	driver
Glycerolipid metabolism - Homo sapiens (human).47	PNLIPRP1	5	20	0.1	0.0649815	driver
Glycerolipid metabolism - Homo sapiens (human).48	PNLIPRP3	5	20	0.1	0.0649815	driver
Glycerolipid metabolism - Homo sapiens (human).10	ALDH1B1	4	20	0.08	0.0649815	driver
Glycerolipid metabolism - Homo sapiens (human).11	ALDH2	4	20	0.08	0.0649815	driver
Glycerolipid metabolism - Homo sapiens (human).12	ALDH3A2	4	20	0.08	0.0649815	driver
Glycerolipid metabolism - Homo sapiens (human).13	ALDH7A1	4	20	0.08	0.0649815	driver
Glycerolipid metabolism - Homo sapiens (human).14	ALDH9A1	4	20	0.08	0.0649815	driver
Glycerolipid metabolism - Homo sapiens (human).17	DGAT2	3	6	0.06	0.0194944	driver
Glycerolipid metabolism - Homo sapiens (human).43	MOGAT1	3	6	0.06	0.0194944	driver
Glycerolipid metabolism - Homo sapiens (human).44	MOGAT2	3	6	0.06	0.0194944	driver
Glycerolipid metabolism - Homo sapiens (human).45	MOGAT3	3	6	0.06	0.0194944	driver
Glycerolipid metabolism - Homo sapiens (human).16	DGAT1	2	10	0.04	0.0324907	driver
Glycerolipid metabolism - Homo sapiens (human).40	MBOAT1	2	10	0.04	0.0324907	driver
Glycerolipid metabolism - Homo sapiens (human).28	GK	1	6	0.02	0.0194944	driver
Glycerolipid metabolism - Homo sapiens (human).29	GK2	1	6	0.02	0.0194944	driver
Inositol phosphate metabolism - Homo sapiens (human).27	PI4K2A	11	17	0.177419	0.0684905	driver
Inositol phosphate metabolism - Homo sapiens (human).28	PI4K2B	11	17	0.177419	0.0684905	driver
Inositol phosphate metabolism - Homo sapiens (human).7	INPP5A	9	26	0.145161	0.10475	driver
Inositol phosphate metabolism - Homo sapiens (human).10	INPP5E	9	26	0.145161	0.10475	driver
Inositol phosphate metabolism - Homo sapiens (human).11	INPP5J	9	26	0.145161	0.10475	driver
Inositol phosphate metabolism - Homo sapiens (human).12	INPP5K	9	26	0.145161	0.10475	driver
Inositol phosphate metabolism - Homo sapiens (human).40	PIP4K2A	7	7	0.112903	0.028202	driver
Inositol phosphate metabolism - Homo sapiens (human).41	PIP4K2B	7	7	0.112903	0.028202	driver
Inositol phosphate metabolism - Homo sapiens (human).42	PIP4K2C	7	7	0.112903	0.028202	driver
Inositol phosphate metabolism - Homo sapiens (human).43	PIP5K1A	7	7	0.112903	0.028202	driver
Inositol phosphate metabolism - Homo sapiens (human).44	PIP5K1B	7	7	0.112903	0.028202	driver
Inositol phosphate metabolism - Homo sapiens (human).45	PIP5K1C	7	7	0.112903	0.028202	driver
Inositol phosphate metabolism - Homo sapiens (human).46	PIP5KL1	7	7	0.112903	0.028202	driver
Inositol phosphate metabolism - Homo sapiens (human).1	IMPA1	3	6	0.0483871	0.0241731	driver
Inositol phosphate metabolism - Homo sapiens (human).2	IMPA2	3	6	0.0483871	0.0241731	driver
Inositol phosphate metabolism - Homo sapiens (human).3	IMPAD1	3	6	0.0483871	0.0241731	driver
Inositol phosphate metabolism - Homo sapiens (human).4	INPP1	3	6	0.0483871	0.0241731	driver
Inositol phosphate metabolism - Homo sapiens (human).14	IPMK	3	6	0.0483871	0.0241731	driver
Inositol phosphate metabolism - Homo sapiens (human).15	ITPKA	3	6	0.0483871	0.0241731	driver
Inositol phosphate metabolism - Homo sapiens (human).16	ITPKB	3	6	0.0483871	0.0241731	driver
Inositol phosphate metabolism - Homo sapiens (human).17	ITPKC	3	6	0.0483871	0.0241731	driver
Glycosylphosphatidylinositol (GPI)-anchor biosynthesis - Homo sapiens (human).2	PIGG	2	31	0.4	0.0100721	driver
Glycosylphosphatidylinositol (GPI)-anchor biosynthesis - Homo sapiens (human).3	PIGN	2	31	0.4	0.0100721	driver
Glycosylphosphatidylinositol (GPI)-anchor biosynthesis - Homo sapiens (human).4	PIGO	2	31	0.4	0.0100721	driver
Glycosylphosphatidylinositol (GPI)-anchor biosynthesis - Homo sapiens (human).1	PIGB	1	3	0.2	0.000974722	driver
Glycosylphosphatidylinositol (GPI)-anchor biosynthesis - Homo sapiens (human).5	PIGZ	1	3	0.2	0.000974722	driver
Glycerophospholipid metabolism - Homo sapiens (human).2	AGPAT1	13	16	0.160494	0.084216	driver
Glycerophospholipid metabolism - Homo sapiens (human).3	AGPAT2	13	16	0.160494	0.084216	driver
Glycerophospholipid metabolism - Homo sapiens (human).4	AGPAT3	13	16	0.160494	0.084216	driver
Glycerophospholipid metabolism - Homo sapiens (human).5	AGPAT4	13	16	0.160494	0.084216	driver
Glycerophospholipid metabolism - Homo sapiens (human).6	AGPAT5	13	16	0.160494	0.084216	driver
Glycerophospholipid metabolism - Homo sapiens (human).28	GNPAT	13	16	0.160494	0.084216	driver
Glycerophospholipid metabolism - Homo sapiens (human).29	GPAM	13	16	0.160494	0.084216	driver
Glycerophospholipid metabolism - Homo sapiens (human).30	GPAT2	13	16	0.160494	0.084216	driver
Glycerophospholipid metabolism - Homo sapiens (human).35	LCLAT1	13	16	0.160494	0.084216	driver
Glycerophospholipid metabolism - Homo sapiens (human).39	LPCAT4	13	16	0.160494	0.084216	driver
Glycerophospholipid metabolism - Homo sapiens (human).40	LPGAT1	13	16	0.160494	0.084216	driver
Glycerophospholipid metabolism - Homo sapiens (human).81	TAZ	13	16	0.160494	0.084216	driver
Glycerophospholipid metabolism - Homo sapiens (human).54	PLA2G10	10	12	0.123457	0.063162	driver
Glycerophospholipid metabolism - Homo sapiens (human).55	PLA2G12A	10	12	0.123457	0.063162	driver
Glycerophospholipid metabolism - Homo sapiens (human).56	PLA2G12B	10	12	0.123457	0.063162	driver
Glycerophospholipid metabolism - Homo sapiens (human).58	PLA2G1B	10	12	0.123457	0.063162	driver
Glycerophospholipid metabolism - Homo sapiens (human).59	PLA2G2A	10	12	0.123457	0.063162	driver
Glycerophospholipid metabolism - Homo sapiens (human).60	PLA2G2C	10	12	0.123457	0.063162	driver
Glycerophospholipid metabolism - Homo sapiens (human).61	PLA2G2D	10	12	0.123457	0.063162	driver
Glycerophospholipid metabolism - Homo sapiens (human).62	PLA2G2E	10	12	0.123457	0.063162	driver
Glycerophospholipid metabolism - Homo sapiens (human).63	PLA2G2F	10	12	0.123457	0.063162	driver
Glycerophospholipid metabolism - Homo sapiens (human).64	PLA2G3	10	12	0.123457	0.063162	driver
Glycerophospholipid metabolism - Homo sapiens (human).71	PLA2G5	10	12	0.123457	0.063162	driver
Glycerophospholipid metabolism - Homo sapiens (human).67	PLA2G4C	9	18	0.111111	0.094743	driver
Glycerophospholipid metabolism - Homo sapiens (human).7	CDIPT	4	4	0.0493827	0.021054	driver
Glycerophospholipid metabolism - Homo sapiens (human).10	CEPT1	4	4	0.0493827	0.021054	driver
Glycerophospholipid metabolism - Homo sapiens (human).13	CHPT1	4	4	0.0493827	0.021054	driver
Glycerophospholipid metabolism - Homo sapiens (human).14	CRLS1	4	4	0.0493827	0.021054	driver
Glycerophospholipid metabolism - Homo sapiens (human).25	EPT1	4	4	0.0493827	0.021054	driver
Glycerophospholipid metabolism - Homo sapiens (human).52	PGS1	4	6	0.0493827	0.031581	driver
Glycerophospholipid metabolism - Homo sapiens (human).75	PLD3	4	6	0.0493827	0.031581	driver
Glycerophospholipid metabolism - Homo sapiens (human).76	PLD4	4	6	0.0493827	0.031581	driver
Glycerophospholipid metabolism - Homo sapiens (human).8	CDS1	1	1	0.0123457	0.0052635	driver
Glycerophospholipid metabolism - Homo sapiens (human).9	CDS2	1	1	0.0123457	0.0052635	driver
Glycerophospholipid metabolism - Homo sapiens (human).34	LCAT	1	2	0.0123457	0.010527	driver
Glycerophospholipid metabolism - Homo sapiens (human).57	PLA2G15	1	2	0.0123457	0.010527	driver
Glycerophospholipid metabolism - Homo sapiens (human).79	PTDSS1	1	1	0.0123457	0.0052635	driver
Glycerophospholipid metabolism - Homo sapiens (human).80	PTDSS2	1	1	0.0123457	0.0052635	driver
Ether lipid metabolism - Homo sapiens (human).12	PLA2G10	10	12	0.285714	0.0272922	driver
Ether lipid metabolism - Homo sapiens (human).13	PLA2G12A	10	12	0.285714	0.0272922	driver
Ether lipid metabolism - Homo sapiens (human).14	PLA2G12B	10	12	0.285714	0.0272922	driver
Ether lipid metabolism - Homo sapiens (human).15	PLA2G1B	10	12	0.285714	0.0272922	driver
Ether lipid metabolism - Homo sapiens (human).16	PLA2G2A	10	12	0.285714	0.0272922	driver
Ether lipid metabolism - Homo sapiens (human).17	PLA2G2C	10	12	0.285714	0.0272922	driver
Ether lipid metabolism - Homo sapiens (human).18	PLA2G2D	10	12	0.285714	0.0272922	driver
Ether lipid metabolism - Homo sapiens (human).19	PLA2G2E	10	12	0.285714	0.0272922	driver
Ether lipid metabolism - Homo sapiens (human).20	PLA2G2F	10	12	0.285714	0.0272922	driver
Ether lipid metabolism - Homo sapiens (human).21	PLA2G3	10	12	0.285714	0.0272922	driver
Ether lipid metabolism - Homo sapiens (human).28	PLA2G5	10	12	0.285714	0.0272922	driver
Ether lipid metabolism - Homo sapiens (human).22	PLA2G4A	7	73	0.2	0.166028	driver
Ether lipid metabolism - Homo sapiens (human).24	PLA2G4C	7	18	0.2	0.0409383	driver
Ether lipid metabolism - Homo sapiens (human).25	PLA2G4D	7	73	0.2	0.166028	driver
Ether lipid metabolism - Homo sapiens (human).26	PLA2G4E	7	73	0.2	0.166028	driver
Ether lipid metabolism - Homo sapiens (human).27	PLA2G4F	7	73	0.2	0.166028	driver
Ether lipid metabolism - Homo sapiens (human).34	PLD3	3	6	0.0857143	0.0136461	driver
Ether lipid metabolism - Homo sapiens (human).35	PLD4	3	6	0.0857143	0.0136461	driver
Ether lipid metabolism - Homo sapiens (human).1	CEPT1	2	4	0.0571429	0.00909741	driver
Ether lipid metabolism - Homo sapiens (human).2	CHPT1	2	4	0.0571429	0.00909741	driver
Ether lipid metabolism - Homo sapiens (human).5	EPT1	2	4	0.0571429	0.00909741	driver
Ether lipid metabolism - Homo sapiens (human).9	LPCAT4	2	16	0.0571429	0.0363896	driver
Ether lipid metabolism - Homo sapiens (human).10	PAFAH1B2	1	3	0.0285714	0.00682306	driver
Ether lipid metabolism - Homo sapiens (human).30	PLA2G7	1	1	0.0285714	0.00227435	driver
Ether lipid metabolism - Homo sapiens (human).31	PLB1	1	3	0.0285714	0.00682306	driver
Arachidonic acid metabolism - Homo sapiens (human).8	CYP2B6	11	56	0.203704	0.196504	driver
Arachidonic acid metabolism - Homo sapiens (human).9	CYP2C19	11	56	0.203704	0.196504	driver
Arachidonic acid metabolism - Homo sapiens (human).10	CYP2C8	11	56	0.203704	0.196504	driver
Arachidonic acid metabolism - Homo sapiens (human).11	CYP2C9	11	56	0.203704	0.196504	driver
Arachidonic acid metabolism - Homo sapiens (human).12	CYP2E1	11	56	0.203704	0.196504	driver
Arachidonic acid metabolism - Homo sapiens (human).13	CYP2J2	11	56	0.203704	0.196504	driver
Arachidonic acid metabolism - Homo sapiens (human).14	CYP2U1	11	56	0.203704	0.196504	driver
Arachidonic acid metabolism - Homo sapiens (human).15	CYP4A11	11	56	0.203704	0.196504	driver
Arachidonic acid metabolism - Homo sapiens (human).16	CYP4F2	11	56	0.203704	0.196504	driver
Arachidonic acid metabolism - Homo sapiens (human).17	CYP4F3	11	56	0.203704	0.196504	driver
Arachidonic acid metabolism - Homo sapiens (human).51	PTGIS	11	56	0.203704	0.196504	driver
Arachidonic acid metabolism - Homo sapiens (human).54	TBXAS1	11	56	0.203704	0.196504	driver
Arachidonic acid metabolism - Homo sapiens (human).31	PLA2G10	10	12	0.185185	0.042108	driver
Arachidonic acid metabolism - Homo sapiens (human).32	PLA2G12A	10	12	0.185185	0.042108	driver
Arachidonic acid metabolism - Homo sapiens (human).33	PLA2G12B	10	12	0.185185	0.042108	driver
Arachidonic acid metabolism - Homo sapiens (human).34	PLA2G1B	10	12	0.185185	0.042108	driver
Arachidonic acid metabolism - Homo sapiens (human).35	PLA2G2A	10	12	0.185185	0.042108	driver
Arachidonic acid metabolism - Homo sapiens (human).36	PLA2G2C	10	12	0.185185	0.042108	driver
Arachidonic acid metabolism - Homo sapiens (human).37	PLA2G2D	10	12	0.185185	0.042108	driver
Arachidonic acid metabolism - Homo sapiens (human).38	PLA2G2E	10	12	0.185185	0.042108	driver
Arachidonic acid metabolism - Homo sapiens (human).39	PLA2G2F	10	12	0.185185	0.042108	driver
Arachidonic acid metabolism - Homo sapiens (human).40	PLA2G3	10	12	0.185185	0.042108	driver
Arachidonic acid metabolism - Homo sapiens (human).47	PLA2G5	10	12	0.185185	0.042108	driver
Arachidonic acid metabolism - Homo sapiens (human).43	PLA2G4C	7	18	0.12963	0.063162	driver
Arachidonic acid metabolism - Homo sapiens (human).1	ALOX12	4	18	0.0740741	0.063162	driver
Arachidonic acid metabolism - Homo sapiens (human).2	ALOX12B	4	18	0.0740741	0.063162	driver
Arachidonic acid metabolism - Homo sapiens (human).3	ALOX15	4	18	0.0740741	0.063162	driver
Arachidonic acid metabolism - Homo sapiens (human).4	ALOX15B	4	18	0.0740741	0.063162	driver
Arachidonic acid metabolism - Homo sapiens (human).5	ALOX5	4	18	0.0740741	0.063162	driver
Arachidonic acid metabolism - Homo sapiens (human).30	LTC4S	1	5	0.0185185	0.017545	driver
Arachidonic acid metabolism - Homo sapiens (human).49	PTGES	1	5	0.0185185	0.017545	driver
Linoleic acid metabolism - Homo sapiens (human).9	PLA2G10	10	12	0.384615	0.0202742	driver
Linoleic acid metabolism - Homo sapiens (human).10	PLA2G12A	10	12	0.384615	0.0202742	driver
Linoleic acid metabolism - Homo sapiens (human).11	PLA2G12B	10	12	0.384615	0.0202742	driver
Linoleic acid metabolism - Homo sapiens (human).12	PLA2G1B	10	12	0.384615	0.0202742	driver
Linoleic acid metabolism - Homo sapiens (human).13	PLA2G2A	10	12	0.384615	0.0202742	driver
Linoleic acid metabolism - Homo sapiens (human).14	PLA2G2C	10	12	0.384615	0.0202742	driver
Linoleic acid metabolism - Homo sapiens (human).15	PLA2G2D	10	12	0.384615	0.0202742	driver
Linoleic acid metabolism - Homo sapiens (human).16	PLA2G2E	10	12	0.384615	0.0202742	driver
Linoleic acid metabolism - Homo sapiens (human).17	PLA2G2F	10	12	0.384615	0.0202742	driver
Linoleic acid metabolism - Homo sapiens (human).18	PLA2G3	10	12	0.384615	0.0202742	driver
Linoleic acid metabolism - Homo sapiens (human).25	PLA2G5	10	12	0.384615	0.0202742	driver
Linoleic acid metabolism - Homo sapiens (human).8	JMJD7-PLA2G4B	7	103	0.269231	0.17402	driver
Linoleic acid metabolism - Homo sapiens (human).19	PLA2G4A	7	73	0.269231	0.123335	driver
Linoleic acid metabolism - Homo sapiens (human).20	PLA2G4B	7	103	0.269231	0.17402	driver
Linoleic acid metabolism - Homo sapiens (human).21	PLA2G4C	7	18	0.269231	0.0304113	driver
Linoleic acid metabolism - Homo sapiens (human).22	PLA2G4D	7	73	0.269231	0.123335	driver
Linoleic acid metabolism - Homo sapiens (human).23	PLA2G4E	7	73	0.269231	0.123335	driver
Linoleic acid metabolism - Homo sapiens (human).24	PLA2G4F	7	73	0.269231	0.123335	driver
Linoleic acid metabolism - Homo sapiens (human).26	PLA2G6	7	121	0.269231	0.204432	driver
Linoleic acid metabolism - Homo sapiens (human).1	CYP1A2	6	56	0.230769	0.094613	driver
Linoleic acid metabolism - Homo sapiens (human).2	CYP2C19	6	56	0.230769	0.094613	driver
Linoleic acid metabolism - Homo sapiens (human).3	CYP2C8	6	56	0.230769	0.094613	driver
Linoleic acid metabolism - Homo sapiens (human).4	CYP2C9	6	56	0.230769	0.094613	driver
Linoleic acid metabolism - Homo sapiens (human).5	CYP2E1	6	56	0.230769	0.094613	driver
Linoleic acid metabolism - Homo sapiens (human).6	CYP2J2	6	56	0.230769	0.094613	driver
Linoleic acid metabolism - Homo sapiens (human).7	CYP3A4	6	56	0.230769	0.094613	driver
alpha-Linolenic acid metabolism - Homo sapiens (human).4	PLA2G10	10	12	0.47619	0.0163753	driver
alpha-Linolenic acid metabolism - Homo sapiens (human).5	PLA2G12A	10	12	0.47619	0.0163753	driver
alpha-Linolenic acid metabolism - Homo sapiens (human).6	PLA2G12B	10	12	0.47619	0.0163753	driver
alpha-Linolenic acid metabolism - Homo sapiens (human).7	PLA2G1B	10	12	0.47619	0.0163753	driver
alpha-Linolenic acid metabolism - Homo sapiens (human).8	PLA2G2A	10	12	0.47619	0.0163753	driver
alpha-Linolenic acid metabolism - Homo sapiens (human).9	PLA2G2C	10	12	0.47619	0.0163753	driver
alpha-Linolenic acid metabolism - Homo sapiens (human).10	PLA2G2D	10	12	0.47619	0.0163753	driver
alpha-Linolenic acid metabolism - Homo sapiens (human).11	PLA2G2E	10	12	0.47619	0.0163753	driver
alpha-Linolenic acid metabolism - Homo sapiens (human).12	PLA2G2F	10	12	0.47619	0.0163753	driver
alpha-Linolenic acid metabolism - Homo sapiens (human).13	PLA2G3	10	12	0.47619	0.0163753	driver
alpha-Linolenic acid metabolism - Homo sapiens (human).20	PLA2G5	10	12	0.47619	0.0163753	driver
alpha-Linolenic acid metabolism - Homo sapiens (human).3	JMJD7-PLA2G4B	7	103	0.333333	0.140555	driver
alpha-Linolenic acid metabolism - Homo sapiens (human).14	PLA2G4A	7	73	0.333333	0.0996166	driver
alpha-Linolenic acid metabolism - Homo sapiens (human).15	PLA2G4B	7	103	0.333333	0.140555	driver
alpha-Linolenic acid metabolism - Homo sapiens (human).16	PLA2G4C	7	18	0.333333	0.024563	driver
alpha-Linolenic acid metabolism - Homo sapiens (human).17	PLA2G4D	7	73	0.333333	0.0996166	driver
alpha-Linolenic acid metabolism - Homo sapiens (human).18	PLA2G4E	7	73	0.333333	0.0996166	driver
alpha-Linolenic acid metabolism - Homo sapiens (human).19	PLA2G4F	7	73	0.333333	0.0996166	driver
alpha-Linolenic acid metabolism - Homo sapiens (human).21	PLA2G6	7	121	0.333333	0.165118	driver
alpha-Linolenic acid metabolism - Homo sapiens (human).1	ACOX1	1	14	0.047619	0.0191046	driver
alpha-Linolenic acid metabolism - Homo sapiens (human).2	ACOX3	1	14	0.047619	0.0191046	driver
Sphingolipid metabolism - Homo sapiens (human).6	CERS1	5	16	0.147059	0.0353499	driver
Sphingolipid metabolism - Homo sapiens (human).19	NEU1	3	5	0.0882353	0.0110469	driver
Sphingolipid metabolism - Homo sapiens (human).20	NEU2	3	5	0.0882353	0.0110469	driver
Sphingolipid metabolism - Homo sapiens (human).21	NEU3	3	5	0.0882353	0.0110469	driver
Sphingolipid metabolism - Homo sapiens (human).22	NEU4	3	5	0.0882353	0.0110469	driver
Sphingolipid metabolism - Homo sapiens (human).24	SGMS2	3	19	0.0882353	0.041978	driver
Sphingolipid metabolism - Homo sapiens (human).26	SGPP1	3	19	0.0882353	0.041978	driver
Sphingolipid metabolism - Homo sapiens (human).27	SGPP2	3	19	0.0882353	0.041978	driver
Sphingolipid metabolism - Homo sapiens (human).1	ACER1	2	2	0.0588235	0.00441874	driver
Sphingolipid metabolism - Homo sapiens (human).2	ACER2	2	2	0.0588235	0.00441874	driver
Sphingolipid metabolism - Homo sapiens (human).3	ACER3	2	2	0.0588235	0.00441874	driver
Sphingolipid metabolism - Homo sapiens (human).5	CERK	2	16	0.0588235	0.0353499	driver
Sphingolipid metabolism - Homo sapiens (human).30	SPHK1	2	14	0.0588235	0.0309312	driver
Sphingolipid metabolism - Homo sapiens (human).31	SPHK2	2	14	0.0588235	0.0309312	driver
Sphingolipid metabolism - Homo sapiens (human).12	DEGS1	1	7	0.0294118	0.0154656	driver
Sphingolipid metabolism - Homo sapiens (human).13	DEGS2	1	7	0.0294118	0.0154656	driver
Glycosphingolipid biosynthesis - lacto and neolacto series - Homo sapiens (human).1	B3GALT1	6	15	0.26087	0.0224186	driver
Glycosphingolipid biosynthesis - lacto and neolacto series - Homo sapiens (human).2	B3GALT2	6	15	0.26087	0.0224186	driver
Glycosphingolipid biosynthesis - lacto and neolacto series - Homo sapiens (human).3	B3GALT5	6	15	0.26087	0.0224186	driver
Glycosphingolipid biosynthesis - lacto and neolacto series - Homo sapiens (human).4	B3GNT2	6	15	0.26087	0.0224186	driver
Glycosphingolipid biosynthesis - lacto and neolacto series - Homo sapiens (human).5	B3GNT3	6	15	0.26087	0.0224186	driver
Glycosphingolipid biosynthesis - lacto and neolacto series - Homo sapiens (human).6	B3GNT4	6	22	0.26087	0.0328806	driver
Glycosphingolipid biosynthesis - lacto and neolacto series - Homo sapiens (human).7	B3GNT5	6	15	0.26087	0.0224186	driver
Glycosphingolipid biosynthesis - lacto and neolacto series - Homo sapiens (human).14	FUT3	5	7	0.217391	0.010462	driver
Glycosphingolipid biosynthesis - lacto and neolacto series - Homo sapiens (human).15	FUT4	5	7	0.217391	0.010462	driver
Glycosphingolipid biosynthesis - lacto and neolacto series - Homo sapiens (human).16	FUT5	5	7	0.217391	0.010462	driver
Glycosphingolipid biosynthesis - lacto and neolacto series - Homo sapiens (human).17	FUT6	5	7	0.217391	0.010462	driver
Glycosphingolipid biosynthesis - lacto and neolacto series - Homo sapiens (human).18	FUT7	5	7	0.217391	0.010462	driver
Glycosphingolipid biosynthesis - lacto and neolacto series - Homo sapiens (human).19	FUT9	5	7	0.217391	0.010462	driver
Glycosphingolipid biosynthesis - lacto and neolacto series - Homo sapiens (human).8	B4GALT1	3	6	0.130435	0.00896744	driver
Glycosphingolipid biosynthesis - lacto and neolacto series - Homo sapiens (human).9	B4GALT2	3	6	0.130435	0.00896744	driver
Glycosphingolipid biosynthesis - lacto and neolacto series - Homo sapiens (human).10	B4GALT3	3	6	0.130435	0.00896744	driver
Glycosphingolipid biosynthesis - lacto and neolacto series - Homo sapiens (human).11	B4GALT4	3	6	0.130435	0.00896744	driver
Glycosphingolipid biosynthesis - lacto and neolacto series - Homo sapiens (human).20	ST3GAL3	3	19	0.130435	0.0283969	driver
Glycosphingolipid biosynthesis - lacto and neolacto series - Homo sapiens (human).21	ST3GAL4	3	19	0.130435	0.0283969	driver
Glycosphingolipid biosynthesis - lacto and neolacto series - Homo sapiens (human).22	ST3GAL6	3	19	0.130435	0.0283969	driver
Glycosphingolipid biosynthesis - lacto and neolacto series - Homo sapiens (human).23	ST8SIA1	3	19	0.130435	0.0283969	driver
Glycosphingolipid biosynthesis - lacto and neolacto series - Homo sapiens (human).12	FUT1	1	1	0.0434783	0.00149457	driver
Glycosphingolipid biosynthesis - lacto and neolacto series - Homo sapiens (human).13	FUT2	1	1	0.0434783	0.00149457	driver
Glycosphingolipid biosynthesis - globo and isoglobo series - Homo sapiens (human).7	GLA	3	56	0.230769	0.0473065	driver
Glycosphingolipid biosynthesis - globo and isoglobo series - Homo sapiens (human).8	HEXA	3	56	0.230769	0.0473065	driver
Glycosphingolipid biosynthesis - globo and isoglobo series - Homo sapiens (human).9	HEXB	3	56	0.230769	0.0473065	driver
Glycosphingolipid biosynthesis - globo and isoglobo series - Homo sapiens (human).10	NAGA	3	56	0.230769	0.0473065	driver
Glycosphingolipid biosynthesis - globo and isoglobo series - Homo sapiens (human).11	ST3GAL1	2	19	0.153846	0.0160504	driver
Glycosphingolipid biosynthesis - globo and isoglobo series - Homo sapiens (human).12	ST3GAL2	2	19	0.153846	0.0160504	driver
Glycosphingolipid biosynthesis - globo and isoglobo series - Homo sapiens (human).13	ST8SIA1	2	19	0.153846	0.0160504	driver
Glycosphingolipid biosynthesis - globo and isoglobo series - Homo sapiens (human).1	A3GALT2	1	3	0.0769231	0.00253428	driver
Glycosphingolipid biosynthesis - globo and isoglobo series - Homo sapiens (human).2	B3GALNT1	1	22	0.0769231	0.0185847	driver
Glycosphingolipid biosynthesis - globo and isoglobo series - Homo sapiens (human).3	B3GALT5	1	15	0.0769231	0.0126714	driver
Glycosphingolipid biosynthesis - globo and isoglobo series - Homo sapiens (human).4	FUT1	1	1	0.0769231	0.000844759	driver
Glycosphingolipid biosynthesis - globo and isoglobo series - Homo sapiens (human).5	FUT2	1	1	0.0769231	0.000844759	driver
Glycosphingolipid biosynthesis - globo and isoglobo series - Homo sapiens (human).6	GBGT1	1	3	0.0769231	0.00253428	driver
Glycosphingolipid biosynthesis - ganglio series - Homo sapiens (human).4	ST3GAL1	8	19	0.666667	0.0148158	driver
Glycosphingolipid biosynthesis - ganglio series - Homo sapiens (human).5	ST3GAL2	8	19	0.666667	0.0148158	driver
Glycosphingolipid biosynthesis - ganglio series - Homo sapiens (human).6	ST3GAL5	8	19	0.666667	0.0148158	driver
Glycosphingolipid biosynthesis - ganglio series - Homo sapiens (human).7	ST6GALNAC3	8	19	0.666667	0.0148158	driver
Glycosphingolipid biosynthesis - ganglio series - Homo sapiens (human).8	ST6GALNAC4	8	19	0.666667	0.0148158	driver
Glycosphingolipid biosynthesis - ganglio series - Homo sapiens (human).9	ST6GALNAC5	8	19	0.666667	0.0148158	driver
Glycosphingolipid biosynthesis - ganglio series - Homo sapiens (human).10	ST6GALNAC6	8	19	0.666667	0.0148158	driver
Glycosphingolipid biosynthesis - ganglio series - Homo sapiens (human).11	ST8SIA1	8	19	0.666667	0.0148158	driver
Glycosphingolipid biosynthesis - ganglio series - Homo sapiens (human).12	ST8SIA5	8	19	0.666667	0.0148158	driver
Glycosphingolipid biosynthesis - ganglio series - Homo sapiens (human).1	GLB1	2	75	0.166667	0.0584833	driver
Glycosphingolipid biosynthesis - ganglio series - Homo sapiens (human).2	HEXA	2	56	0.166667	0.0436676	driver
Glycosphingolipid biosynthesis - ganglio series - Homo sapiens (human).3	HEXB	2	56	0.166667	0.0436676	driver
Pyruvate metabolism - Homo sapiens (human).15	LDHA	6	9	0.193548	0.0181298	driver
Pyruvate metabolism - Homo sapiens (human).16	LDHAL6A	6	9	0.193548	0.0181298	driver
Pyruvate metabolism - Homo sapiens (human).17	LDHAL6B	6	9	0.193548	0.0181298	driver
Pyruvate metabolism - Homo sapiens (human).18	LDHB	6	9	0.193548	0.0181298	driver
Pyruvate metabolism - Homo sapiens (human).19	LDHC	6	9	0.193548	0.0181298	driver
Pyruvate metabolism - Homo sapiens (human).20	MDH1	6	9	0.193548	0.0181298	driver
Pyruvate metabolism - Homo sapiens (human).21	MDH2	6	9	0.193548	0.0181298	driver
Pyruvate metabolism - Homo sapiens (human).9	ALDH1B1	4	20	0.129032	0.0402885	driver
Pyruvate metabolism - Homo sapiens (human).10	ALDH2	4	20	0.129032	0.0402885	driver
Pyruvate metabolism - Homo sapiens (human).11	ALDH3A2	4	20	0.129032	0.0402885	driver
Pyruvate metabolism - Homo sapiens (human).12	ALDH7A1	4	20	0.129032	0.0402885	driver
Pyruvate metabolism - Homo sapiens (human).13	ALDH9A1	4	20	0.129032	0.0402885	driver
Pyruvate metabolism - Homo sapiens (human).1	ACACA	3	22	0.0967742	0.0443174	driver
Pyruvate metabolism - Homo sapiens (human).2	ACACB	3	22	0.0967742	0.0443174	driver
Pyruvate metabolism - Homo sapiens (human).14	DLAT	3	11	0.0967742	0.0221587	driver
Pyruvate metabolism - Homo sapiens (human).25	PC	3	23	0.0967742	0.0463318	driver
Pyruvate metabolism - Homo sapiens (human).22	ME1	2	2	0.0645161	0.00402885	driver
Pyruvate metabolism - Homo sapiens (human).23	ME2	2	2	0.0645161	0.00402885	driver
Pyruvate metabolism - Homo sapiens (human).24	ME3	2	2	0.0645161	0.00402885	driver
Pyruvate metabolism - Homo sapiens (human).3	ACAT1	1	9	0.0322581	0.0181298	driver
Pyruvate metabolism - Homo sapiens (human).4	ACAT2	1	9	0.0322581	0.0181298	driver
Pyruvate metabolism - Homo sapiens (human).7	ACYP1	1	1	0.0322581	0.00201443	driver
Pyruvate metabolism - Homo sapiens (human).8	ACYP2	1	1	0.0322581	0.00201443	driver
Pyruvate metabolism - Homo sapiens (human).26	PCK1	1	1	0.0322581	0.00201443	driver
Pyruvate metabolism - Homo sapiens (human).27	PCK2	1	1	0.0322581	0.00201443	driver
Pyruvate metabolism - Homo sapiens (human).28	PDHA1	1	9	0.0322581	0.0181298	driver
Pyruvate metabolism - Homo sapiens (human).29	PDHA2	1	9	0.0322581	0.0181298	driver
Pyruvate metabolism - Homo sapiens (human).30	PKLR	1	5	0.0322581	0.0100721	driver
Pyruvate metabolism - Homo sapiens (human).31	PKM	1	5	0.0322581	0.0100721	driver
Glyoxylate and dicarboxylate metabolism - Homo sapiens (human).5	AGXT	3	44	0.214286	0.0400286	driver
Glyoxylate and dicarboxylate metabolism - Homo sapiens (human).7	GLDC	3	44	0.214286	0.0400286	driver
Glyoxylate and dicarboxylate metabolism - Homo sapiens (human).13	SHMT1	3	48	0.214286	0.0436676	driver
Glyoxylate and dicarboxylate metabolism - Homo sapiens (human).14	SHMT2	3	44	0.214286	0.0400286	driver
Glyoxylate and dicarboxylate metabolism - Homo sapiens (human).1	ACAT1	1	9	0.0714286	0.00818767	driver
Glyoxylate and dicarboxylate metabolism - Homo sapiens (human).2	ACAT2	1	9	0.0714286	0.00818767	driver
Glyoxylate and dicarboxylate metabolism - Homo sapiens (human).3	ACO1	1	2	0.0714286	0.00181948	driver
Glyoxylate and dicarboxylate metabolism - Homo sapiens (human).4	ACO2	1	2	0.0714286	0.00181948	driver
Glyoxylate and dicarboxylate metabolism - Homo sapiens (human).6	GCSH	1	11	0.0714286	0.0100071	driver
Glyoxylate and dicarboxylate metabolism - Homo sapiens (human).8	HAO1	1	4	0.0714286	0.00363896	driver
Glyoxylate and dicarboxylate metabolism - Homo sapiens (human).9	HAO2	1	5	0.0714286	0.0045487	driver
Glyoxylate and dicarboxylate metabolism - Homo sapiens (human).10	MDH1	1	9	0.0714286	0.00818767	driver
Glyoxylate and dicarboxylate metabolism - Homo sapiens (human).11	MDH2	1	9	0.0714286	0.00818767	driver
Glyoxylate and dicarboxylate metabolism - Homo sapiens (human).12	PCCA	1	21	0.0714286	0.0191046	driver
Propanoate metabolism - Homo sapiens (human).1	ACACA	4	22	0.173913	0.0328806	driver
Propanoate metabolism - Homo sapiens (human).2	ACACB	4	22	0.173913	0.0328806	driver
Propanoate metabolism - Homo sapiens (human).9	ECHDC1	4	17	0.173913	0.0254078	driver
Propanoate metabolism - Homo sapiens (human).10	ECHS1	4	17	0.173913	0.0254078	driver
Propanoate metabolism - Homo sapiens (human).11	EHHADH	4	30	0.173913	0.0448372	driver
Propanoate metabolism - Homo sapiens (human).12	HADHA	4	30	0.173913	0.0448372	driver
Propanoate metabolism - Homo sapiens (human).13	HIBCH	4	17	0.173913	0.0254078	driver
Propanoate metabolism - Homo sapiens (human).14	LDHA	4	9	0.173913	0.0134512	driver
Propanoate metabolism - Homo sapiens (human).15	LDHAL6A	4	9	0.173913	0.0134512	driver
Propanoate metabolism - Homo sapiens (human).16	LDHAL6B	4	9	0.173913	0.0134512	driver
Propanoate metabolism - Homo sapiens (human).17	LDHB	4	9	0.173913	0.0134512	driver
Propanoate metabolism - Homo sapiens (human).18	LDHC	4	9	0.173913	0.0134512	driver
Propanoate metabolism - Homo sapiens (human).8	DBT	3	11	0.130435	0.0164403	driver
Propanoate metabolism - Homo sapiens (human).19	PCCA	3	21	0.130435	0.0313861	driver
Propanoate metabolism - Homo sapiens (human).5	ACSS1	2	29	0.0869565	0.0433426	driver
Propanoate metabolism - Homo sapiens (human).6	ACSS2	2	29	0.0869565	0.0433426	driver
Propanoate metabolism - Homo sapiens (human).7	ACSS3	2	29	0.0869565	0.0433426	driver
Propanoate metabolism - Homo sapiens (human).20	PCCB	2	3	0.0869565	0.00448372	driver
Propanoate metabolism - Homo sapiens (human).21	SUCLA2	2	4	0.0869565	0.0059783	driver
Propanoate metabolism - Homo sapiens (human).22	SUCLG1	2	3	0.0869565	0.00448372	driver
Propanoate metabolism - Homo sapiens (human).23	SUCLG2	2	4	0.0869565	0.0059783	driver
Propanoate metabolism - Homo sapiens (human).3	ACAT1	1	9	0.0434783	0.0134512	driver
Propanoate metabolism - Homo sapiens (human).4	ACAT2	1	9	0.0434783	0.0134512	driver
Butanoate metabolism - Homo sapiens (human).1	AACS	6	29	0.25	0.0452271	driver
Butanoate metabolism - Homo sapiens (human).5	ACSM1	6	29	0.25	0.0452271	driver
Butanoate metabolism - Homo sapiens (human).6	ACSM2A	6	29	0.25	0.0452271	driver
Butanoate metabolism - Homo sapiens (human).7	ACSM2B	6	29	0.25	0.0452271	driver
Butanoate metabolism - Homo sapiens (human).8	ACSM3	6	29	0.25	0.0452271	driver
Butanoate metabolism - Homo sapiens (human).9	ACSM4	6	29	0.25	0.0452271	driver
Butanoate metabolism - Homo sapiens (human).10	ACSM5	6	29	0.25	0.0452271	driver
Butanoate metabolism - Homo sapiens (human).3	ACAT1	3	9	0.125	0.014036	driver
Butanoate metabolism - Homo sapiens (human).4	ACAT2	3	9	0.125	0.014036	driver
Butanoate metabolism - Homo sapiens (human).14	EHHADH	3	30	0.125	0.0467867	driver
Butanoate metabolism - Homo sapiens (human).18	HADHA	3	30	0.125	0.0467867	driver
Butanoate metabolism - Homo sapiens (human).21	HMGCS1	3	9	0.125	0.014036	driver
Butanoate metabolism - Homo sapiens (human).22	HMGCS2	3	9	0.125	0.014036	driver
Butanoate metabolism - Homo sapiens (human).2	ABAT	2	44	0.0833333	0.0686204	driver
Butanoate metabolism - Homo sapiens (human).13	ECHS1	2	17	0.0833333	0.0265124	driver
Butanoate metabolism - Homo sapiens (human).15	GAD1	2	44	0.0833333	0.0686204	driver
Butanoate metabolism - Homo sapiens (human).16	GAD2	2	44	0.0833333	0.0686204	driver
Butanoate metabolism - Homo sapiens (human).17	HADH	2	31	0.0833333	0.0483462	driver
Butanoate metabolism - Homo sapiens (human).19	HMGCL	1	2	0.0416667	0.00311911	driver
Butanoate metabolism - Homo sapiens (human).20	HMGCLL1	1	2	0.0416667	0.00311911	driver
Butanoate metabolism - Homo sapiens (human).23	OXCT1	1	1	0.0416667	0.00155956	driver
Butanoate metabolism - Homo sapiens (human).24	OXCT2	1	1	0.0416667	0.00155956	driver
One carbon pool by folate - Homo sapiens (human).1	ALDH1L1	3	26	0.214286	0.0236533	driver
One carbon pool by folate - Homo sapiens (human).2	ALDH1L2	3	26	0.214286	0.0236533	driver
One carbon pool by folate - Homo sapiens (human).5	GART	3	22	0.214286	0.0200143	driver
One carbon pool by folate - Homo sapiens (human).6	MTFMT	3	4	0.214286	0.00363896	driver
One carbon pool by folate - Homo sapiens (human).7	MTHFD1	3	51	0.214286	0.0463968	driver
One carbon pool by folate - Homo sapiens (human).8	MTHFD1L	3	51	0.214286	0.0463968	driver
One carbon pool by folate - Homo sapiens (human).9	MTHFD2	3	3	0.214286	0.00272922	driver
One carbon pool by folate - Homo sapiens (human).10	MTHFD2L	3	3	0.214286	0.00272922	driver
One carbon pool by folate - Homo sapiens (human).3	DHFR	1	2	0.0714286	0.00181948	driver
One carbon pool by folate - Homo sapiens (human).4	DHFRL1	1	2	0.0714286	0.00181948	driver
One carbon pool by folate - Homo sapiens (human).11	MTHFS	1	2	0.0714286	0.00181948	driver
One carbon pool by folate - Homo sapiens (human).12	SHMT1	1	48	0.0714286	0.0436676	driver
One carbon pool by folate - Homo sapiens (human).13	SHMT2	1	44	0.0714286	0.0400286	driver
One carbon pool by folate - Homo sapiens (human).14	ST20-MTHFS	1	2	0.0714286	0.00181948	driver
Thiamine metabolism - Homo sapiens (human).1	AK1	5	51	0.5	0.0331406	driver
Thiamine metabolism - Homo sapiens (human).2	AK2	5	52	0.5	0.0337904	driver
Thiamine metabolism - Homo sapiens (human).3	AK4	5	52	0.5	0.0337904	driver
Thiamine metabolism - Homo sapiens (human).4	AK5	5	54	0.5	0.03509	driver
Thiamine metabolism - Homo sapiens (human).5	AK7	5	52	0.5	0.0337904	driver
Thiamine metabolism - Homo sapiens (human).6	AK8	5	50	0.5	0.0324907	driver
Thiamine metabolism - Homo sapiens (human).7	ALPI	3	31	0.3	0.0201443	driver
Thiamine metabolism - Homo sapiens (human).8	ALPL	3	31	0.3	0.0201443	driver
Thiamine metabolism - Homo sapiens (human).9	ALPP	3	31	0.3	0.0201443	driver
Thiamine metabolism - Homo sapiens (human).10	ALPPL2	3	31	0.3	0.0201443	driver
Vitamin B6 metabolism - Homo sapiens (human).1	PDXP	1	78	0.5	0.0101371	driver
Vitamin B6 metabolism - Homo sapiens (human).2	PHOSPHO2	1	60	0.5	0.00779778	driver
Nicotinate and nicotinamide metabolism - Homo sapiens (human).13	NT5C	4	79	0.190476	0.107804	driver
Nicotinate and nicotinamide metabolism - Homo sapiens (human).17	NT5C2	4	60	0.190476	0.0818767	driver
Nicotinate and nicotinamide metabolism - Homo sapiens (human).18	NT5C3A	4	79	0.190476	0.107804	driver
Nicotinate and nicotinamide metabolism - Homo sapiens (human).19	NT5C3B	4	79	0.190476	0.107804	driver
Nicotinate and nicotinamide metabolism - Homo sapiens (human).20	NT5M	4	79	0.190476	0.107804	driver
Nicotinate and nicotinamide metabolism - Homo sapiens (human).8	NMNAT1	2	6	0.0952381	0.00818767	driver
Nicotinate and nicotinamide metabolism - Homo sapiens (human).9	NMNAT2	2	6	0.0952381	0.00818767	driver
Nicotinate and nicotinamide metabolism - Homo sapiens (human).10	NMNAT3	2	6	0.0952381	0.00818767	driver
Nicotinate and nicotinamide metabolism - Homo sapiens (human).14	NT5C1A	2	2	0.0952381	0.00272922	driver
Nicotinate and nicotinamide metabolism - Homo sapiens (human).15	NT5C1B	2	2	0.0952381	0.00272922	driver
Nicotinate and nicotinamide metabolism - Homo sapiens (human).16	NT5C1B-RDH14	2	61	0.0952381	0.0832413	driver
Nicotinate and nicotinamide metabolism - Homo sapiens (human).1	BST1	1	1	0.047619	0.00136461	driver
Nicotinate and nicotinamide metabolism - Homo sapiens (human).2	CD38	1	1	0.047619	0.00136461	driver
Nicotinate and nicotinamide metabolism - Homo sapiens (human).5	NADK	1	2	0.047619	0.00272922	driver
Nicotinate and nicotinamide metabolism - Homo sapiens (human).6	NADK2	1	2	0.047619	0.00272922	driver
Nicotinate and nicotinamide metabolism - Homo sapiens (human).7	NAMPT	1	5	0.047619	0.00682306	driver
Nicotinate and nicotinamide metabolism - Homo sapiens (human).21	QPRT	1	5	0.047619	0.00682306	driver
Pantothenate and CoA biosynthesis - Homo sapiens (human).5	PANK1	3	3	0.272727	0.00214439	driver
Pantothenate and CoA biosynthesis - Homo sapiens (human).6	PANK2	3	3	0.272727	0.00214439	driver
Pantothenate and CoA biosynthesis - Homo sapiens (human).7	PANK3	3	3	0.272727	0.00214439	driver
Pantothenate and CoA biosynthesis - Homo sapiens (human).8	PANK4	3	4	0.272727	0.00285919	driver
Pantothenate and CoA biosynthesis - Homo sapiens (human).9	UPB1	2	7	0.181818	0.00500357	driver
Pantothenate and CoA biosynthesis - Homo sapiens (human).10	VNN1	2	7	0.181818	0.00500357	driver
Pantothenate and CoA biosynthesis - Homo sapiens (human).11	VNN2	2	7	0.181818	0.00500357	driver
Pantothenate and CoA biosynthesis - Homo sapiens (human).1	BCAT1	1	1	0.0909091	0.000714796	driver
Pantothenate and CoA biosynthesis - Homo sapiens (human).2	BCAT2	1	1	0.0909091	0.000714796	driver
Pantothenate and CoA biosynthesis - Homo sapiens (human).3	ENPP1	1	41	0.0909091	0.0293066	driver
Pantothenate and CoA biosynthesis - Homo sapiens (human).4	ENPP3	1	41	0.0909091	0.0293066	driver
Lipoic acid metabolism - Homo sapiens (human).1	LIPT1	1	2	0.5	0.000259926	driver
Lipoic acid metabolism - Homo sapiens (human).2	LIPT2	1	2	0.5	0.000259926	driver
Folate biosynthesis - Homo sapiens (human).1	ALPI	3	31	0.375	0.0161154	driver
Folate biosynthesis - Homo sapiens (human).2	ALPL	3	31	0.375	0.0161154	driver
Folate biosynthesis - Homo sapiens (human).3	ALPP	3	31	0.375	0.0161154	driver
Folate biosynthesis - Homo sapiens (human).4	ALPPL2	3	31	0.375	0.0161154	driver
Folate biosynthesis - Homo sapiens (human).5	DHFR	1	2	0.125	0.0010397	driver
Folate biosynthesis - Homo sapiens (human).6	DHFRL1	1	2	0.125	0.0010397	driver
Folate biosynthesis - Homo sapiens (human).7	QDPR	1	59	0.125	0.0306713	driver
Folate biosynthesis - Homo sapiens (human).8	SPR	1	62	0.125	0.0322308	driver
Retinol metabolism - Homo sapiens (human).36	UGT1A1	18	22	0.333333	0.077198	driver
Retinol metabolism - Homo sapiens (human).37	UGT1A10	18	22	0.333333	0.077198	driver
Retinol metabolism - Homo sapiens (human).38	UGT1A3	18	22	0.333333	0.077198	driver
Retinol metabolism - Homo sapiens (human).39	UGT1A4	18	22	0.333333	0.077198	driver
Retinol metabolism - Homo sapiens (human).40	UGT1A5	18	22	0.333333	0.077198	driver
Retinol metabolism - Homo sapiens (human).41	UGT1A6	18	22	0.333333	0.077198	driver
Retinol metabolism - Homo sapiens (human).42	UGT1A7	18	22	0.333333	0.077198	driver
Retinol metabolism - Homo sapiens (human).43	UGT1A8	18	22	0.333333	0.077198	driver
Retinol metabolism - Homo sapiens (human).44	UGT1A9	18	22	0.333333	0.077198	driver
Retinol metabolism - Homo sapiens (human).45	UGT2A1	18	22	0.333333	0.077198	driver
Retinol metabolism - Homo sapiens (human).46	UGT2A2	18	22	0.333333	0.077198	driver
Retinol metabolism - Homo sapiens (human).47	UGT2A3	18	22	0.333333	0.077198	driver
Retinol metabolism - Homo sapiens (human).48	UGT2B10	18	22	0.333333	0.077198	driver
Retinol metabolism - Homo sapiens (human).49	UGT2B11	18	22	0.333333	0.077198	driver
Retinol metabolism - Homo sapiens (human).50	UGT2B15	18	22	0.333333	0.077198	driver
Retinol metabolism - Homo sapiens (human).51	UGT2B17	18	22	0.333333	0.077198	driver
Retinol metabolism - Homo sapiens (human).52	UGT2B28	18	22	0.333333	0.077198	driver
Retinol metabolism - Homo sapiens (human).53	UGT2B4	18	22	0.333333	0.077198	driver
Retinol metabolism - Homo sapiens (human).54	UGT2B7	18	22	0.333333	0.077198	driver
Retinol metabolism - Homo sapiens (human).9	CYP1A1	14	56	0.259259	0.196504	driver
Retinol metabolism - Homo sapiens (human).10	CYP1A2	14	56	0.259259	0.196504	driver
Retinol metabolism - Homo sapiens (human).11	CYP26A1	14	56	0.259259	0.196504	driver
Retinol metabolism - Homo sapiens (human).12	CYP26B1	14	56	0.259259	0.196504	driver
Retinol metabolism - Homo sapiens (human).13	CYP26C1	14	56	0.259259	0.196504	driver
Retinol metabolism - Homo sapiens (human).14	CYP2A6	14	56	0.259259	0.196504	driver
Retinol metabolism - Homo sapiens (human).15	CYP2B6	14	56	0.259259	0.196504	driver
Retinol metabolism - Homo sapiens (human).16	CYP2C18	14	56	0.259259	0.196504	driver
Retinol metabolism - Homo sapiens (human).17	CYP2C8	14	56	0.259259	0.196504	driver
Retinol metabolism - Homo sapiens (human).18	CYP2C9	14	56	0.259259	0.196504	driver
Retinol metabolism - Homo sapiens (human).19	CYP2S1	14	56	0.259259	0.196504	driver
Retinol metabolism - Homo sapiens (human).20	CYP3A4	14	56	0.259259	0.196504	driver
Retinol metabolism - Homo sapiens (human).21	CYP3A5	14	56	0.259259	0.196504	driver
Retinol metabolism - Homo sapiens (human).22	CYP3A7	14	56	0.259259	0.196504	driver
Retinol metabolism - Homo sapiens (human).23	CYP4A11	14	56	0.259259	0.196504	driver
Retinol metabolism - Homo sapiens (human).27	DHRS9	11	57	0.203704	0.200013	driver
Retinol metabolism - Homo sapiens (human).28	HSD17B6	11	57	0.203704	0.200013	driver
Retinol metabolism - Homo sapiens (human).32	RDH16	11	57	0.203704	0.200013	driver
Retinol metabolism - Homo sapiens (human).33	RDH5	11	56	0.203704	0.196504	driver
Retinol metabolism - Homo sapiens (human).1	ADH1A	5	21	0.0925926	0.073689	driver
Retinol metabolism - Homo sapiens (human).2	ADH1B	5	21	0.0925926	0.073689	driver
Retinol metabolism - Homo sapiens (human).3	ADH4	5	21	0.0925926	0.073689	driver
Retinol metabolism - Homo sapiens (human).4	ADH5	5	21	0.0925926	0.073689	driver
Retinol metabolism - Homo sapiens (human).5	ADH6	5	21	0.0925926	0.073689	driver
Retinol metabolism - Homo sapiens (human).6	ADH7	5	21	0.0925926	0.073689	driver
Porphyrin and chlorophyll metabolism - Homo sapiens (human).9	UGT1A1	18	22	0.666667	0.038599	driver
Porphyrin and chlorophyll metabolism - Homo sapiens (human).10	UGT1A10	18	22	0.666667	0.038599	driver
Porphyrin and chlorophyll metabolism - Homo sapiens (human).11	UGT1A3	18	22	0.666667	0.038599	driver
Porphyrin and chlorophyll metabolism - Homo sapiens (human).12	UGT1A4	18	22	0.666667	0.038599	driver
Porphyrin and chlorophyll metabolism - Homo sapiens (human).13	UGT1A5	18	22	0.666667	0.038599	driver
Porphyrin and chlorophyll metabolism - Homo sapiens (human).14	UGT1A6	18	22	0.666667	0.038599	driver
Porphyrin and chlorophyll metabolism - Homo sapiens (human).15	UGT1A7	18	22	0.666667	0.038599	driver
Porphyrin and chlorophyll metabolism - Homo sapiens (human).16	UGT1A8	18	22	0.666667	0.038599	driver
Porphyrin and chlorophyll metabolism - Homo sapiens (human).17	UGT1A9	18	22	0.666667	0.038599	driver
Porphyrin and chlorophyll metabolism - Homo sapiens (human).18	UGT2A1	18	22	0.666667	0.038599	driver
Porphyrin and chlorophyll metabolism - Homo sapiens (human).19	UGT2A2	18	22	0.666667	0.038599	driver
Porphyrin and chlorophyll metabolism - Homo sapiens (human).20	UGT2A3	18	22	0.666667	0.038599	driver
Porphyrin and chlorophyll metabolism - Homo sapiens (human).21	UGT2B10	18	22	0.666667	0.038599	driver
Porphyrin and chlorophyll metabolism - Homo sapiens (human).22	UGT2B11	18	22	0.666667	0.038599	driver
Porphyrin and chlorophyll metabolism - Homo sapiens (human).23	UGT2B15	18	22	0.666667	0.038599	driver
Porphyrin and chlorophyll metabolism - Homo sapiens (human).24	UGT2B17	18	22	0.666667	0.038599	driver
Porphyrin and chlorophyll metabolism - Homo sapiens (human).25	UGT2B28	18	22	0.666667	0.038599	driver
Porphyrin and chlorophyll metabolism - Homo sapiens (human).26	UGT2B4	18	22	0.666667	0.038599	driver
Porphyrin and chlorophyll metabolism - Homo sapiens (human).27	UGT2B7	18	22	0.666667	0.038599	driver
Porphyrin and chlorophyll metabolism - Homo sapiens (human).3	CP	1	20	0.037037	0.03509	driver
Porphyrin and chlorophyll metabolism - Homo sapiens (human).4	EARS2	1	2	0.037037	0.003509	driver
Porphyrin and chlorophyll metabolism - Homo sapiens (human).6	HEPH	1	20	0.037037	0.03509	driver
Porphyrin and chlorophyll metabolism - Homo sapiens (human).7	HMOX1	1	2	0.037037	0.003509	driver
Porphyrin and chlorophyll metabolism - Homo sapiens (human).8	HMOX2	1	2	0.037037	0.003509	driver
Terpenoid backbone biosynthesis - Homo sapiens (human).1	ACAT1	3	9	0.214286	0.00818767	driver
Terpenoid backbone biosynthesis - Homo sapiens (human).2	ACAT2	3	9	0.214286	0.00818767	driver
Terpenoid backbone biosynthesis - Homo sapiens (human).4	FDPS	3	5	0.214286	0.0045487	driver
Terpenoid backbone biosynthesis - Homo sapiens (human).5	GGPS1	3	5	0.214286	0.0045487	driver
Terpenoid backbone biosynthesis - Homo sapiens (human).6	HMGCS1	3	9	0.214286	0.00818767	driver
Terpenoid backbone biosynthesis - Homo sapiens (human).7	HMGCS2	3	9	0.214286	0.00818767	driver
Terpenoid backbone biosynthesis - Homo sapiens (human).13	PDSS1	3	5	0.214286	0.0045487	driver
Terpenoid backbone biosynthesis - Homo sapiens (human).14	PDSS2	3	5	0.214286	0.0045487	driver
Terpenoid backbone biosynthesis - Homo sapiens (human).3	DHDDS	1	1	0.0714286	0.000909741	driver
Terpenoid backbone biosynthesis - Homo sapiens (human).8	IDI1	1	30	0.0714286	0.0272922	driver
Terpenoid backbone biosynthesis - Homo sapiens (human).9	IDI2	1	30	0.0714286	0.0272922	driver
Terpenoid backbone biosynthesis - Homo sapiens (human).10	MVD	1	33	0.0714286	0.0300214	driver
Terpenoid backbone biosynthesis - Homo sapiens (human).11	MVK	1	33	0.0714286	0.0300214	driver
Terpenoid backbone biosynthesis - Homo sapiens (human).12	NUS1	1	1	0.0714286	0.000909741	driver
Nitrogen metabolism - Homo sapiens (human).1	CA1	12	16	0.8	0.0155956	driver
Nitrogen metabolism - Homo sapiens (human).2	CA12	12	16	0.8	0.0155956	driver
Nitrogen metabolism - Homo sapiens (human).3	CA13	12	16	0.8	0.0155956	driver
Nitrogen metabolism - Homo sapiens (human).4	CA14	12	16	0.8	0.0155956	driver
Nitrogen metabolism - Homo sapiens (human).5	CA2	12	16	0.8	0.0155956	driver
Nitrogen metabolism - Homo sapiens (human).6	CA3	12	16	0.8	0.0155956	driver
Nitrogen metabolism - Homo sapiens (human).7	CA4	12	16	0.8	0.0155956	driver
Nitrogen metabolism - Homo sapiens (human).8	CA5A	12	16	0.8	0.0155956	driver
Nitrogen metabolism - Homo sapiens (human).9	CA5B	12	16	0.8	0.0155956	driver
Nitrogen metabolism - Homo sapiens (human).10	CA6	12	16	0.8	0.0155956	driver
Nitrogen metabolism - Homo sapiens (human).11	CA7	12	16	0.8	0.0155956	driver
Nitrogen metabolism - Homo sapiens (human).12	CA8	12	16	0.8	0.0155956	driver
Nitrogen metabolism - Homo sapiens (human).13	CA9	12	16	0.8	0.0155956	driver
Nitrogen metabolism - Homo sapiens (human).14	GLUD1	1	1	0.0666667	0.000974722	driver
Nitrogen metabolism - Homo sapiens (human).15	GLUD2	1	1	0.0666667	0.000974722	driver
Sulfur metabolism - Homo sapiens (human).1	BPNT1	1	6	0.166667	0.00233933	driver
Sulfur metabolism - Homo sapiens (human).2	IMPAD1	1	6	0.166667	0.00233933	driver
Sulfur metabolism - Homo sapiens (human).3	MPST	1	23	0.166667	0.00896744	driver
Sulfur metabolism - Homo sapiens (human).4	PAPSS1	1	55	0.166667	0.0214439	driver
Sulfur metabolism - Homo sapiens (human).5	PAPSS2	1	55	0.166667	0.0214439	driver
Sulfur metabolism - Homo sapiens (human).6	TST	1	23	0.166667	0.00896744	driver
Aminoacyl-tRNA biosynthesis - Homo sapiens (human).8	EPRS	22	70	0.594595	0.168302	driver
Aminoacyl-tRNA biosynthesis - Homo sapiens (human).11	GARS	18	30	0.486486	0.0721294	driver
Aminoacyl-tRNA biosynthesis - Homo sapiens (human).12	HARS	18	30	0.486486	0.0721294	driver
Aminoacyl-tRNA biosynthesis - Homo sapiens (human).29	TARS	18	34	0.486486	0.0817467	driver
Aminoacyl-tRNA biosynthesis - Homo sapiens (human).30	TARS2	18	34	0.486486	0.0817467	driver
Aminoacyl-tRNA biosynthesis - Homo sapiens (human).31	TARSL2	18	34	0.486486	0.0817467	driver
Aminoacyl-tRNA biosynthesis - Homo sapiens (human).5	DARS	17	51	0.459459	0.12262	driver
Aminoacyl-tRNA biosynthesis - Homo sapiens (human).6	DARS2	17	50	0.459459	0.120216	driver
Aminoacyl-tRNA biosynthesis - Homo sapiens (human).16	KARS	17	50	0.459459	0.120216	driver
Aminoacyl-tRNA biosynthesis - Homo sapiens (human).21	NARS	17	50	0.459459	0.120216	driver
Aminoacyl-tRNA biosynthesis - Homo sapiens (human).22	NARS2	17	50	0.459459	0.120216	driver
Aminoacyl-tRNA biosynthesis - Homo sapiens (human).27	SARS	17	47	0.459459	0.113003	driver
Aminoacyl-tRNA biosynthesis - Homo sapiens (human).9	FARS2	16	18	0.432432	0.0432777	driver
Aminoacyl-tRNA biosynthesis - Homo sapiens (human).10	FARSA	16	17	0.432432	0.0408734	driver
Aminoacyl-tRNA biosynthesis - Homo sapiens (human).13	HARS2	16	26	0.432432	0.0625122	driver
Aminoacyl-tRNA biosynthesis - Homo sapiens (human).23	PARS2	16	26	0.432432	0.0625122	driver
Aminoacyl-tRNA biosynthesis - Homo sapiens (human).28	SARS2	16	64	0.432432	0.153876	driver
Aminoacyl-tRNA biosynthesis - Homo sapiens (human).19	MARS	15	56	0.405405	0.134642	driver
Aminoacyl-tRNA biosynthesis - Homo sapiens (human).32	VARS	13	65	0.351351	0.15628	driver
Aminoacyl-tRNA biosynthesis - Homo sapiens (human).3	CARS	12	51	0.324324	0.12262	driver
Aminoacyl-tRNA biosynthesis - Homo sapiens (human).4	CARS2	11	13	0.297297	0.0312561	driver
Aminoacyl-tRNA biosynthesis - Homo sapiens (human).14	IARS	11	13	0.297297	0.0312561	driver
Aminoacyl-tRNA biosynthesis - Homo sapiens (human).15	IARS2	11	13	0.297297	0.0312561	driver
Aminoacyl-tRNA biosynthesis - Homo sapiens (human).17	LARS	11	13	0.297297	0.0312561	driver
Aminoacyl-tRNA biosynthesis - Homo sapiens (human).18	LARS2	11	13	0.297297	0.0312561	driver
Aminoacyl-tRNA biosynthesis - Homo sapiens (human).20	MARS2	11	13	0.297297	0.0312561	driver
Aminoacyl-tRNA biosynthesis - Homo sapiens (human).25	RARS	11	13	0.297297	0.0312561	driver
Aminoacyl-tRNA biosynthesis - Homo sapiens (human).26	RARS2	11	13	0.297297	0.0312561	driver
Aminoacyl-tRNA biosynthesis - Homo sapiens (human).33	VARS2	11	13	0.297297	0.0312561	driver
Aminoacyl-tRNA biosynthesis - Homo sapiens (human).36	YARS	8	65	0.216216	0.15628	driver
Aminoacyl-tRNA biosynthesis - Homo sapiens (human).34	WARS	7	9	0.189189	0.0216388	driver
Aminoacyl-tRNA biosynthesis - Homo sapiens (human).1	AARS	4	7	0.108108	0.0168302	driver
Aminoacyl-tRNA biosynthesis - Homo sapiens (human).2	AARS2	4	7	0.108108	0.0168302	driver
Aminoacyl-tRNA biosynthesis - Homo sapiens (human).35	WARS2	3	3	0.0810811	0.00721294	driver
Aminoacyl-tRNA biosynthesis - Homo sapiens (human).37	YARS2	3	3	0.0810811	0.00721294	driver
Aminoacyl-tRNA biosynthesis - Homo sapiens (human).7	EARS2	2	2	0.0540541	0.00480863	driver
Aminoacyl-tRNA biosynthesis - Homo sapiens (human).24	QARS	2	2	0.0540541	0.00480863	driver
Metabolism of xenobiotics by cytochrome P450 - Homo sapiens (human).50	UGT1A1	18	22	0.264706	0.0972123	driver
Metabolism of xenobiotics by cytochrome P450 - Homo sapiens (human).51	UGT1A10	18	22	0.264706	0.0972123	driver
Metabolism of xenobiotics by cytochrome P450 - Homo sapiens (human).52	UGT1A3	18	22	0.264706	0.0972123	driver
Metabolism of xenobiotics by cytochrome P450 - Homo sapiens (human).53	UGT1A4	18	22	0.264706	0.0972123	driver
Metabolism of xenobiotics by cytochrome P450 - Homo sapiens (human).54	UGT1A5	18	22	0.264706	0.0972123	driver
Metabolism of xenobiotics by cytochrome P450 - Homo sapiens (human).55	UGT1A6	18	22	0.264706	0.0972123	driver
Metabolism of xenobiotics by cytochrome P450 - Homo sapiens (human).56	UGT1A7	18	22	0.264706	0.0972123	driver
Metabolism of xenobiotics by cytochrome P450 - Homo sapiens (human).57	UGT1A8	18	22	0.264706	0.0972123	driver
Metabolism of xenobiotics by cytochrome P450 - Homo sapiens (human).58	UGT1A9	18	22	0.264706	0.0972123	driver
Metabolism of xenobiotics by cytochrome P450 - Homo sapiens (human).59	UGT2A1	18	22	0.264706	0.0972123	driver
Metabolism of xenobiotics by cytochrome P450 - Homo sapiens (human).60	UGT2A2	18	22	0.264706	0.0972123	driver
Metabolism of xenobiotics by cytochrome P450 - Homo sapiens (human).61	UGT2A3	18	22	0.264706	0.0972123	driver
Metabolism of xenobiotics by cytochrome P450 - Homo sapiens (human).62	UGT2B10	18	22	0.264706	0.0972123	driver
Metabolism of xenobiotics by cytochrome P450 - Homo sapiens (human).63	UGT2B11	18	22	0.264706	0.0972123	driver
Metabolism of xenobiotics by cytochrome P450 - Homo sapiens (human).64	UGT2B15	18	22	0.264706	0.0972123	driver
Metabolism of xenobiotics by cytochrome P450 - Homo sapiens (human).65	UGT2B17	18	22	0.264706	0.0972123	driver
Metabolism of xenobiotics by cytochrome P450 - Homo sapiens (human).66	UGT2B28	18	22	0.264706	0.0972123	driver
Metabolism of xenobiotics by cytochrome P450 - Homo sapiens (human).67	UGT2B4	18	22	0.264706	0.0972123	driver
Metabolism of xenobiotics by cytochrome P450 - Homo sapiens (human).68	UGT2B7	18	22	0.264706	0.0972123	driver
Metabolism of xenobiotics by cytochrome P450 - Homo sapiens (human).29	GSTA1	16	51	0.235294	0.225356	driver
Metabolism of xenobiotics by cytochrome P450 - Homo sapiens (human).30	GSTA2	16	51	0.235294	0.225356	driver
Metabolism of xenobiotics by cytochrome P450 - Homo sapiens (human).31	GSTA3	16	51	0.235294	0.225356	driver
Metabolism of xenobiotics by cytochrome P450 - Homo sapiens (human).32	GSTA4	16	51	0.235294	0.225356	driver
Metabolism of xenobiotics by cytochrome P450 - Homo sapiens (human).33	GSTA5	16	51	0.235294	0.225356	driver
Metabolism of xenobiotics by cytochrome P450 - Homo sapiens (human).34	GSTM1	16	51	0.235294	0.225356	driver
Metabolism of xenobiotics by cytochrome P450 - Homo sapiens (human).35	GSTM2	16	51	0.235294	0.225356	driver
Metabolism of xenobiotics by cytochrome P450 - Homo sapiens (human).36	GSTM3	16	51	0.235294	0.225356	driver
Metabolism of xenobiotics by cytochrome P450 - Homo sapiens (human).37	GSTM4	16	51	0.235294	0.225356	driver
Metabolism of xenobiotics by cytochrome P450 - Homo sapiens (human).38	GSTM5	16	51	0.235294	0.225356	driver
Metabolism of xenobiotics by cytochrome P450 - Homo sapiens (human).39	GSTO1	16	51	0.235294	0.225356	driver
Metabolism of xenobiotics by cytochrome P450 - Homo sapiens (human).40	GSTO2	16	50	0.235294	0.220937	driver
Metabolism of xenobiotics by cytochrome P450 - Homo sapiens (human).41	GSTP1	16	51	0.235294	0.225356	driver
Metabolism of xenobiotics by cytochrome P450 - Homo sapiens (human).42	GSTT1	16	51	0.235294	0.225356	driver
Metabolism of xenobiotics by cytochrome P450 - Homo sapiens (human).43	GSTT2	16	51	0.235294	0.225356	driver
Metabolism of xenobiotics by cytochrome P450 - Homo sapiens (human).44	GSTT2B	16	51	0.235294	0.225356	driver
Metabolism of xenobiotics by cytochrome P450 - Homo sapiens (human).45	HPGDS	16	51	0.235294	0.225356	driver
Metabolism of xenobiotics by cytochrome P450 - Homo sapiens (human).47	MGST1	2	5	0.0294118	0.0220937	driver
Metabolism of xenobiotics by cytochrome P450 - Homo sapiens (human).48	MGST2	2	5	0.0294118	0.0220937	driver
Metabolism of xenobiotics by cytochrome P450 - Homo sapiens (human).49	MGST3	2	5	0.0294118	0.0220937	driver
Drug metabolism - cytochrome P450 - Homo sapiens (human).48	UGT1A1	18	22	0.272727	0.0943531	driver
Drug metabolism - cytochrome P450 - Homo sapiens (human).49	UGT1A10	18	22	0.272727	0.0943531	driver
Drug metabolism - cytochrome P450 - Homo sapiens (human).50	UGT1A3	18	22	0.272727	0.0943531	driver
Drug metabolism - cytochrome P450 - Homo sapiens (human).51	UGT1A4	18	22	0.272727	0.0943531	driver
Drug metabolism - cytochrome P450 - Homo sapiens (human).52	UGT1A5	18	22	0.272727	0.0943531	driver
Drug metabolism - cytochrome P450 - Homo sapiens (human).53	UGT1A6	18	22	0.272727	0.0943531	driver
Drug metabolism - cytochrome P450 - Homo sapiens (human).54	UGT1A7	18	22	0.272727	0.0943531	driver
Drug metabolism - cytochrome P450 - Homo sapiens (human).55	UGT1A8	18	22	0.272727	0.0943531	driver
Drug metabolism - cytochrome P450 - Homo sapiens (human).56	UGT1A9	18	22	0.272727	0.0943531	driver
Drug metabolism - cytochrome P450 - Homo sapiens (human).57	UGT2A1	18	22	0.272727	0.0943531	driver
Drug metabolism - cytochrome P450 - Homo sapiens (human).58	UGT2A2	18	22	0.272727	0.0943531	driver
Drug metabolism - cytochrome P450 - Homo sapiens (human).59	UGT2A3	18	22	0.272727	0.0943531	driver
Drug metabolism - cytochrome P450 - Homo sapiens (human).60	UGT2B10	18	22	0.272727	0.0943531	driver
Drug metabolism - cytochrome P450 - Homo sapiens (human).61	UGT2B11	18	22	0.272727	0.0943531	driver
Drug metabolism - cytochrome P450 - Homo sapiens (human).62	UGT2B15	18	22	0.272727	0.0943531	driver
Drug metabolism - cytochrome P450 - Homo sapiens (human).63	UGT2B17	18	22	0.272727	0.0943531	driver
Drug metabolism - cytochrome P450 - Homo sapiens (human).64	UGT2B28	18	22	0.272727	0.0943531	driver
Drug metabolism - cytochrome P450 - Homo sapiens (human).65	UGT2B4	18	22	0.272727	0.0943531	driver
Drug metabolism - cytochrome P450 - Homo sapiens (human).66	UGT2B7	18	22	0.272727	0.0943531	driver
Drug metabolism - cytochrome P450 - Homo sapiens (human).26	GSTA1	16	51	0.242424	0.218728	driver
Drug metabolism - cytochrome P450 - Homo sapiens (human).27	GSTA2	16	51	0.242424	0.218728	driver
Drug metabolism - cytochrome P450 - Homo sapiens (human).28	GSTA3	16	51	0.242424	0.218728	driver
Drug metabolism - cytochrome P450 - Homo sapiens (human).29	GSTA4	16	51	0.242424	0.218728	driver
Drug metabolism - cytochrome P450 - Homo sapiens (human).30	GSTA5	16	51	0.242424	0.218728	driver
Drug metabolism - cytochrome P450 - Homo sapiens (human).31	GSTM1	16	51	0.242424	0.218728	driver
Drug metabolism - cytochrome P450 - Homo sapiens (human).32	GSTM2	16	51	0.242424	0.218728	driver
Drug metabolism - cytochrome P450 - Homo sapiens (human).33	GSTM3	16	51	0.242424	0.218728	driver
Drug metabolism - cytochrome P450 - Homo sapiens (human).34	GSTM4	16	51	0.242424	0.218728	driver
Drug metabolism - cytochrome P450 - Homo sapiens (human).35	GSTM5	16	51	0.242424	0.218728	driver
Drug metabolism - cytochrome P450 - Homo sapiens (human).36	GSTO1	16	51	0.242424	0.218728	driver
Drug metabolism - cytochrome P450 - Homo sapiens (human).37	GSTO2	16	50	0.242424	0.214439	driver
Drug metabolism - cytochrome P450 - Homo sapiens (human).38	GSTP1	16	51	0.242424	0.218728	driver
Drug metabolism - cytochrome P450 - Homo sapiens (human).39	GSTT1	16	51	0.242424	0.218728	driver
Drug metabolism - cytochrome P450 - Homo sapiens (human).40	GSTT2	16	51	0.242424	0.218728	driver
Drug metabolism - cytochrome P450 - Homo sapiens (human).41	GSTT2B	16	51	0.242424	0.218728	driver
Drug metabolism - cytochrome P450 - Homo sapiens (human).42	HPGDS	16	51	0.242424	0.218728	driver
Drug metabolism - cytochrome P450 - Homo sapiens (human).45	MGST1	2	5	0.030303	0.0214439	driver
Drug metabolism - cytochrome P450 - Homo sapiens (human).46	MGST2	2	5	0.030303	0.0214439	driver
Drug metabolism - cytochrome P450 - Homo sapiens (human).47	MGST3	2	5	0.030303	0.0214439	driver
Drug metabolism - other enzymes - Homo sapiens (human).15	UGT1A1	18	22	0.5	0.0514653	driver
Drug metabolism - other enzymes - Homo sapiens (human).16	UGT1A10	18	22	0.5	0.0514653	driver
Drug metabolism - other enzymes - Homo sapiens (human).17	UGT1A3	18	22	0.5	0.0514653	driver
Drug metabolism - other enzymes - Homo sapiens (human).18	UGT1A4	18	22	0.5	0.0514653	driver
Drug metabolism - other enzymes - Homo sapiens (human).19	UGT1A5	18	22	0.5	0.0514653	driver
Drug metabolism - other enzymes - Homo sapiens (human).20	UGT1A6	18	22	0.5	0.0514653	driver
Drug metabolism - other enzymes - Homo sapiens (human).21	UGT1A7	18	22	0.5	0.0514653	driver
Drug metabolism - other enzymes - Homo sapiens (human).22	UGT1A8	18	22	0.5	0.0514653	driver
Drug metabolism - other enzymes - Homo sapiens (human).23	UGT1A9	18	22	0.5	0.0514653	driver
Drug metabolism - other enzymes - Homo sapiens (human).24	UGT2A1	18	22	0.5	0.0514653	driver
Drug metabolism - other enzymes - Homo sapiens (human).25	UGT2A2	18	22	0.5	0.0514653	driver
Drug metabolism - other enzymes - Homo sapiens (human).26	UGT2A3	18	22	0.5	0.0514653	driver
Drug metabolism - other enzymes - Homo sapiens (human).27	UGT2B10	18	22	0.5	0.0514653	driver
Drug metabolism - other enzymes - Homo sapiens (human).28	UGT2B11	18	22	0.5	0.0514653	driver
Drug metabolism - other enzymes - Homo sapiens (human).29	UGT2B15	18	22	0.5	0.0514653	driver
Drug metabolism - other enzymes - Homo sapiens (human).30	UGT2B17	18	22	0.5	0.0514653	driver
Drug metabolism - other enzymes - Homo sapiens (human).31	UGT2B28	18	22	0.5	0.0514653	driver
Drug metabolism - other enzymes - Homo sapiens (human).32	UGT2B4	18	22	0.5	0.0514653	driver
Drug metabolism - other enzymes - Homo sapiens (human).33	UGT2B7	18	22	0.5	0.0514653	driver
Drug metabolism - other enzymes - Homo sapiens (human).5	HPRT1	1	8	0.0277778	0.0187147	driver
Drug metabolism - other enzymes - Homo sapiens (human).8	NAT1	1	1	0.0277778	0.00233933	driver
Drug metabolism - other enzymes - Homo sapiens (human).9	NAT2	1	1	0.0277778	0.00233933	driver
Drug metabolism - other enzymes - Homo sapiens (human).34	UMPS	1	10	0.0277778	0.0233933	driver
Drug metabolism - other enzymes - Homo sapiens (human).35	UPP1	1	4	0.0277778	0.00935733	driver
Drug metabolism - other enzymes - Homo sapiens (human).36	UPP2	1	4	0.0277778	0.00935733	driver
Biosynthesis of unsaturated fatty acids - Homo sapiens (human).1	ACOT1	3	12	0.2	0.0116967	driver
Biosynthesis of unsaturated fatty acids - Homo sapiens (human).2	ACOT2	3	4	0.2	0.00389889	driver
Biosynthesis of unsaturated fatty acids - Homo sapiens (human).3	ACOT4	3	4	0.2	0.00389889	driver
Biosynthesis of unsaturated fatty acids - Homo sapiens (human).6	BAAT	3	4	0.2	0.00389889	driver
Biosynthesis of unsaturated fatty acids - Homo sapiens (human).10	FADS1	3	18	0.2	0.017545	driver
Biosynthesis of unsaturated fatty acids - Homo sapiens (human).11	FADS2	3	18	0.2	0.017545	driver
Biosynthesis of unsaturated fatty acids - Homo sapiens (human).14	SCD	3	7	0.2	0.00682306	driver
Biosynthesis of unsaturated fatty acids - Homo sapiens (human).15	SCD5	3	7	0.2	0.00682306	driver
Biosynthesis of unsaturated fatty acids - Homo sapiens (human).7	ELOVL2	2	6	0.133333	0.00584833	driver
Biosynthesis of unsaturated fatty acids - Homo sapiens (human).8	ELOVL5	2	6	0.133333	0.00584833	driver
Biosynthesis of unsaturated fatty acids - Homo sapiens (human).9	ELOVL6	2	6	0.133333	0.00584833	driver
Biosynthesis of unsaturated fatty acids - Homo sapiens (human).4	ACOX1	1	14	0.0666667	0.0136461	driver
Biosynthesis of unsaturated fatty acids - Homo sapiens (human).5	ACOX3	1	14	0.0666667	0.0136461	driver
Biosynthesis of unsaturated fatty acids - Homo sapiens (human).12	HSD17B12	1	57	0.0666667	0.0555592	driver
ABC transporters - Homo sapiens (human).1	ABCA1	43	61	0.977273	0.17441	driver
ABC transporters - Homo sapiens (human).2	ABCA10	43	61	0.977273	0.17441	driver
ABC transporters - Homo sapiens (human).3	ABCA12	43	61	0.977273	0.17441	driver
ABC transporters - Homo sapiens (human).4	ABCA13	43	61	0.977273	0.17441	driver
ABC transporters - Homo sapiens (human).5	ABCA2	43	61	0.977273	0.17441	driver
ABC transporters - Homo sapiens (human).6	ABCA3	43	61	0.977273	0.17441	driver
ABC transporters - Homo sapiens (human).7	ABCA4	43	59	0.977273	0.168692	driver
ABC transporters - Homo sapiens (human).8	ABCA5	43	59	0.977273	0.168692	driver
ABC transporters - Homo sapiens (human).9	ABCA6	43	61	0.977273	0.17441	driver
ABC transporters - Homo sapiens (human).10	ABCA7	43	67	0.977273	0.191565	driver
ABC transporters - Homo sapiens (human).11	ABCA8	43	59	0.977273	0.168692	driver
ABC transporters - Homo sapiens (human).12	ABCA9	43	61	0.977273	0.17441	driver
ABC transporters - Homo sapiens (human).13	ABCB1	43	52	0.977273	0.148678	driver
ABC transporters - Homo sapiens (human).14	ABCB10	43	52	0.977273	0.148678	driver
ABC transporters - Homo sapiens (human).15	ABCB11	43	52	0.977273	0.148678	driver
ABC transporters - Homo sapiens (human).16	ABCB4	43	63	0.977273	0.180129	driver
ABC transporters - Homo sapiens (human).17	ABCB5	43	52	0.977273	0.148678	driver
ABC transporters - Homo sapiens (human).18	ABCB6	43	52	0.977273	0.148678	driver
ABC transporters - Homo sapiens (human).19	ABCB7	43	52	0.977273	0.148678	driver
ABC transporters - Homo sapiens (human).20	ABCB8	43	52	0.977273	0.148678	driver
ABC transporters - Homo sapiens (human).21	ABCB9	43	52	0.977273	0.148678	driver
ABC transporters - Homo sapiens (human).22	ABCC1	43	52	0.977273	0.148678	driver
ABC transporters - Homo sapiens (human).23	ABCC10	43	52	0.977273	0.148678	driver
ABC transporters - Homo sapiens (human).24	ABCC11	43	52	0.977273	0.148678	driver
ABC transporters - Homo sapiens (human).25	ABCC12	43	52	0.977273	0.148678	driver
ABC transporters - Homo sapiens (human).26	ABCC2	43	52	0.977273	0.148678	driver
ABC transporters - Homo sapiens (human).27	ABCC3	43	52	0.977273	0.148678	driver
ABC transporters - Homo sapiens (human).28	ABCC4	43	52	0.977273	0.148678	driver
ABC transporters - Homo sapiens (human).29	ABCC5	43	52	0.977273	0.148678	driver
ABC transporters - Homo sapiens (human).30	ABCC6	43	52	0.977273	0.148678	driver
ABC transporters - Homo sapiens (human).31	ABCC8	43	52	0.977273	0.148678	driver
ABC transporters - Homo sapiens (human).32	ABCC9	43	52	0.977273	0.148678	driver
ABC transporters - Homo sapiens (human).33	ABCD1	43	52	0.977273	0.148678	driver
ABC transporters - Homo sapiens (human).34	ABCD2	43	52	0.977273	0.148678	driver
ABC transporters - Homo sapiens (human).35	ABCD3	43	52	0.977273	0.148678	driver
ABC transporters - Homo sapiens (human).36	ABCD4	43	52	0.977273	0.148678	driver
ABC transporters - Homo sapiens (human).37	ABCG1	43	54	0.977273	0.154396	driver
ABC transporters - Homo sapiens (human).38	ABCG2	43	56	0.977273	0.160114	driver
ABC transporters - Homo sapiens (human).39	ABCG4	43	56	0.977273	0.160114	driver
ABC transporters - Homo sapiens (human).40	ABCG5	43	56	0.977273	0.160114	driver
ABC transporters - Homo sapiens (human).41	ABCG8	43	63	0.977273	0.180129	driver
ABC transporters - Homo sapiens (human).42	CFTR	43	52	0.977273	0.148678	driver
ABC transporters - Homo sapiens (human).43	TAP1	43	51	0.977273	0.145818	driver
ABC transporters - Homo sapiens (human).44	TAP2	43	64	0.977273	0.182988	driver
Ribosome biogenesis in eukaryotes - Homo sapiens (human).19	NXF3	6	9	0.136364	0.0257327	driver
Ribosome biogenesis in eukaryotes - Homo sapiens (human).21	NXT1	5	8	0.113636	0.0228735	driver
Ribosome biogenesis in eukaryotes - Homo sapiens (human).22	NXT2	5	8	0.113636	0.0228735	driver
Ribosome biogenesis in eukaryotes - Homo sapiens (human).20	NXF5	4	4	0.0909091	0.0114367	driver
Ribosome biogenesis in eukaryotes - Homo sapiens (human).23	POP7	2	2	0.0454545	0.00571837	driver
Ribosome biogenesis in eukaryotes - Homo sapiens (human).30	RPP25	2	2	0.0454545	0.00571837	driver
Ribosome biogenesis in eukaryotes - Homo sapiens (human).31	RPP25L	2	2	0.0454545	0.00571837	driver
Ribosome biogenesis in eukaryotes - Homo sapiens (human).4	FCF1	1	6	0.0227273	0.0171551	driver
Ribosome biogenesis in eukaryotes - Homo sapiens (human).12	NOB1	1	5	0.0227273	0.0142959	driver
Ribosome biogenesis in eukaryotes - Homo sapiens (human).13	NOP56	1	2	0.0227273	0.00571837	driver
Ribosome biogenesis in eukaryotes - Homo sapiens (human).14	NOP58	1	2	0.0227273	0.00571837	driver
Ribosome biogenesis in eukaryotes - Homo sapiens (human).35	UTP14A	1	1	0.0227273	0.00285919	driver
Ribosome biogenesis in eukaryotes - Homo sapiens (human).36	UTP14C	1	1	0.0227273	0.00285919	driver
Ribosome biogenesis in eukaryotes - Homo sapiens (human).43	XRN1	1	1	0.0227273	0.00285919	driver
Ribosome - Homo sapiens (human).14	MRPL24	11	17	0.119565	0.101631	driver
Ribosome - Homo sapiens (human).47	RPL26	11	17	0.119565	0.101631	driver
Ribosome - Homo sapiens (human).48	RPL26L1	11	17	0.119565	0.101631	driver
Ribosome - Homo sapiens (human).17	MRPL32	8	9	0.0869565	0.0538047	driver
Ribosome - Homo sapiens (human).18	MRPL33	8	9	0.0869565	0.0538047	driver
Ribosome - Homo sapiens (human).54	RPL36A	8	9	0.0869565	0.0538047	driver
Ribosome - Homo sapiens (human).55	RPL36A-HNRNPH2	8	9	0.0869565	0.0538047	driver
Ribosome - Homo sapiens (human).56	RPL36AL	8	9	0.0869565	0.0538047	driver
Ribosome - Homo sapiens (human).57	RPL37	8	9	0.0869565	0.0538047	driver
Ribosome - Homo sapiens (human).58	RPL37A	8	9	0.0869565	0.0538047	driver
Ribosome - Homo sapiens (human).80	RPS27	8	9	0.0869565	0.0538047	driver
Ribosome - Homo sapiens (human).82	RPS27L	8	9	0.0869565	0.0538047	driver
Ribosome - Homo sapiens (human).13	MRPL23	3	3	0.0326087	0.0179349	driver
Ribosome - Homo sapiens (human).37	RPL15	3	3	0.0326087	0.0179349	driver
Ribosome - Homo sapiens (human).45	RPL23A	3	3	0.0326087	0.0179349	driver
Ribosome - Homo sapiens (human).66	RPLP0	3	4	0.0326087	0.0239132	driver
Ribosome - Homo sapiens (human).79	RPS24	3	3	0.0326087	0.0179349	driver
Ribosome - Homo sapiens (human).89	RPS9	3	4	0.0326087	0.0239132	driver
Ribosome - Homo sapiens (human).7	MRPL15	2	2	0.0217391	0.0119566	driver
Ribosome - Homo sapiens (human).8	MRPL16	2	2	0.0217391	0.0119566	driver
Ribosome - Homo sapiens (human).12	MRPL22	2	2	0.0217391	0.0119566	driver
Ribosome - Homo sapiens (human).32	RPL10	2	2	0.0217391	0.0119566	driver
Ribosome - Homo sapiens (human).34	RPL10L	2	2	0.0217391	0.0119566	driver
Ribosome - Homo sapiens (human).38	RPL17	2	2	0.0217391	0.0119566	driver
Ribosome - Homo sapiens (human).39	RPL17-C18orf32	2	2	0.0217391	0.0119566	driver
Ribosome - Homo sapiens (human).40	RPL18	2	2	0.0217391	0.0119566	driver
Ribosome - Homo sapiens (human).50	RPL27A	2	2	0.0217391	0.0119566	driver
Ribosome - Homo sapiens (human).67	RPLP1	2	2	0.0217391	0.0119566	driver
Ribosome - Homo sapiens (human).68	RPLP2	2	2	0.0217391	0.0119566	driver
Ribosome - Homo sapiens (human).4	MRPL11	1	1	0.0108696	0.0059783	driver
Ribosome - Homo sapiens (human).5	MRPL13	1	1	0.0108696	0.0059783	driver
Ribosome - Homo sapiens (human).6	MRPL14	1	1	0.0108696	0.0059783	driver
Ribosome - Homo sapiens (human).9	MRPL18	1	1	0.0108696	0.0059783	driver
Ribosome - Homo sapiens (human).19	MRPL4	1	1	0.0108696	0.0059783	driver
Ribosome - Homo sapiens (human).21	MRPS11	1	1	0.0108696	0.0059783	driver
Ribosome - Homo sapiens (human).23	MRPS14	1	1	0.0108696	0.0059783	driver
Ribosome - Homo sapiens (human).30	MRPS7	1	1	0.0108696	0.0059783	driver
Ribosome - Homo sapiens (human).35	RPL12	1	1	0.0108696	0.0059783	driver
Ribosome - Homo sapiens (human).36	RPL13A	1	1	0.0108696	0.0059783	driver
Ribosome - Homo sapiens (human).42	RPL22	1	1	0.0108696	0.0059783	driver
Ribosome - Homo sapiens (human).43	RPL22L1	1	1	0.0108696	0.0059783	driver
Ribosome - Homo sapiens (human).44	RPL23	1	1	0.0108696	0.0059783	driver
Ribosome - Homo sapiens (human).60	RPL4	1	1	0.0108696	0.0059783	driver
Ribosome - Homo sapiens (human).61	RPL5	1	1	0.0108696	0.0059783	driver
Ribosome - Homo sapiens (human).74	RPS14	1	1	0.0108696	0.0059783	driver
Ribosome - Homo sapiens (human).84	RPS29	1	1	0.0108696	0.0059783	driver
Ribosome - Homo sapiens (human).88	RPS5	1	1	0.0108696	0.0059783	driver
RNA transport - Homo sapiens (human).69	NXF5	4	4	0.0353982	0.0293716	driver
RNA transport - Homo sapiens (human).37	EIF4EBP1	2	2	0.0176991	0.0146858	driver
RNA transport - Homo sapiens (human).38	EIF4EBP2	2	2	0.0176991	0.0146858	driver
RNA transport - Homo sapiens (human).39	EIF4EBP3	2	2	0.0176991	0.0146858	driver
RNA transport - Homo sapiens (human).82	POP7	2	2	0.0176991	0.0146858	driver
RNA transport - Homo sapiens (human).94	RPP25	2	2	0.0176991	0.0146858	driver
RNA transport - Homo sapiens (human).95	RPP25L	2	2	0.0176991	0.0146858	driver
RNA transport - Homo sapiens (human).3	CYFIP1	1	1	0.00884956	0.00734291	driver
RNA transport - Homo sapiens (human).19	EIF2S2	1	1	0.00884956	0.00734291	driver
RNA transport - Homo sapiens (human).52	MAGOH	1	1	0.00884956	0.00734291	driver
RNA transport - Homo sapiens (human).53	MAGOHB	1	1	0.00884956	0.00734291	driver
RNA transport - Homo sapiens (human).56	NUP133	1	1	0.00884956	0.00734291	driver
RNA transport - Homo sapiens (human).81	POP5	1	1	0.00884956	0.00734291	driver
RNA transport - Homo sapiens (human).109	UPF3A	1	1	0.00884956	0.00734291	driver
RNA transport - Homo sapiens (human).110	UPF3B	1	1	0.00884956	0.00734291	driver
mRNA surveillance pathway - Homo sapiens (human).26	NXF3	6	9	0.084507	0.0415232	driver
mRNA surveillance pathway - Homo sapiens (human).28	NXT1	5	8	0.0704225	0.0369095	driver
mRNA surveillance pathway - Homo sapiens (human).29	NXT2	5	8	0.0704225	0.0369095	driver
mRNA surveillance pathway - Homo sapiens (human).27	NXF5	4	4	0.056338	0.0184547	driver
mRNA surveillance pathway - Homo sapiens (human).64	SMG5	2	6	0.028169	0.0276821	driver
mRNA surveillance pathway - Homo sapiens (human).65	SMG6	2	6	0.028169	0.0276821	driver
mRNA surveillance pathway - Homo sapiens (human).66	SMG7	2	2	0.028169	0.00922737	driver
mRNA surveillance pathway - Homo sapiens (human).13	ETF1	1	1	0.0140845	0.00461369	driver
mRNA surveillance pathway - Homo sapiens (human).17	MAGOH	1	1	0.0140845	0.00461369	driver
mRNA surveillance pathway - Homo sapiens (human).18	MAGOHB	1	1	0.0140845	0.00461369	driver
mRNA surveillance pathway - Homo sapiens (human).43	PELO	1	1	0.0140845	0.00461369	driver
mRNA surveillance pathway - Homo sapiens (human).69	UPF3A	1	1	0.0140845	0.00461369	driver
mRNA surveillance pathway - Homo sapiens (human).70	UPF3B	1	1	0.0140845	0.00461369	driver
RNA degradation - Homo sapiens (human).30	LSM1	6	23	0.0983607	0.091169	driver
RNA degradation - Homo sapiens (human).31	LSM2	6	23	0.0983607	0.091169	driver
RNA degradation - Homo sapiens (human).32	LSM3	6	23	0.0983607	0.091169	driver
RNA degradation - Homo sapiens (human).33	LSM4	6	23	0.0983607	0.091169	driver
RNA degradation - Homo sapiens (human).34	LSM5	6	23	0.0983607	0.091169	driver
RNA degradation - Homo sapiens (human).35	LSM6	6	23	0.0983607	0.091169	driver
RNA degradation - Homo sapiens (human).36	LSM7	6	23	0.0983607	0.091169	driver
RNA degradation - Homo sapiens (human).1	BTG1	5	5	0.0819672	0.0198194	driver
RNA degradation - Homo sapiens (human).2	BTG2	5	5	0.0819672	0.0198194	driver
RNA degradation - Homo sapiens (human).3	BTG3	5	5	0.0819672	0.0198194	driver
RNA degradation - Homo sapiens (human).4	BTG4	5	5	0.0819672	0.0198194	driver
RNA degradation - Homo sapiens (human).57	TOB1	5	5	0.0819672	0.0198194	driver
RNA degradation - Homo sapiens (human).58	TOB2	5	13	0.0819672	0.0515303	driver
RNA degradation - Homo sapiens (human).18	ENO1	2	3	0.0327869	0.0118916	driver
RNA degradation - Homo sapiens (human).19	ENO2	2	3	0.0327869	0.0118916	driver
RNA degradation - Homo sapiens (human).20	ENO3	2	3	0.0327869	0.0118916	driver
RNA degradation - Homo sapiens (human).50	PFKL	2	2	0.0327869	0.00792774	driver
RNA degradation - Homo sapiens (human).51	PFKM	2	2	0.0327869	0.00792774	driver
RNA degradation - Homo sapiens (human).52	PFKP	2	2	0.0327869	0.00792774	driver
RNA degradation - Homo sapiens (human).6	CNOT2	1	2	0.0163934	0.00792774	driver
RNA degradation - Homo sapiens (human).7	CNOT3	1	2	0.0163934	0.00792774	driver
RNA degradation - Homo sapiens (human).13	DCP1A	1	2	0.0163934	0.00792774	driver
RNA degradation - Homo sapiens (human).14	DCP1B	1	2	0.0163934	0.00792774	driver
RNA degradation - Homo sapiens (human).59	XRN1	1	1	0.0163934	0.00396387	driver
RNA polymerase - Homo sapiens (human).3	POLR1C	5	6	0.238095	0.00818767	driver
RNA polymerase - Homo sapiens (human).4	POLR1D	5	6	0.238095	0.00818767	driver
RNA polymerase - Homo sapiens (human).7	POLR2C	5	6	0.238095	0.00818767	driver
RNA polymerase - Homo sapiens (human).11	POLR2J	5	6	0.238095	0.00818767	driver
RNA polymerase - Homo sapiens (human).12	POLR2J2	5	6	0.238095	0.00818767	driver
RNA polymerase - Homo sapiens (human).13	POLR2J3	5	6	0.238095	0.00818767	driver
RNA polymerase - Homo sapiens (human).8	POLR2G	3	51	0.142857	0.0695952	driver
RNA polymerase - Homo sapiens (human).18	POLR3H	3	64	0.142857	0.0873351	driver
RNA polymerase - Homo sapiens (human).1	POLR1A	2	2	0.0952381	0.00272922	driver
RNA polymerase - Homo sapiens (human).2	POLR1B	2	2	0.0952381	0.00272922	driver
RNA polymerase - Homo sapiens (human).5	POLR2A	2	3	0.0952381	0.00409383	driver
RNA polymerase - Homo sapiens (human).6	POLR2B	2	2	0.0952381	0.00272922	driver
RNA polymerase - Homo sapiens (human).9	POLR2H	2	66	0.0952381	0.0900643	driver
RNA polymerase - Homo sapiens (human).10	POLR2I	2	5	0.0952381	0.00682306	driver
RNA polymerase - Homo sapiens (human).14	POLR3A	2	2	0.0952381	0.00272922	driver
RNA polymerase - Homo sapiens (human).15	POLR3B	2	2	0.0952381	0.00272922	driver
RNA polymerase - Homo sapiens (human).19	POLR3K	2	5	0.0952381	0.00682306	driver
RNA polymerase - Homo sapiens (human).20	TWISTNB	2	2	0.0952381	0.00272922	driver
RNA polymerase - Homo sapiens (human).21	ZNRD1	2	5	0.0952381	0.00682306	driver
RNA polymerase - Homo sapiens (human).16	POLR3G	1	1	0.047619	0.00136461	driver
RNA polymerase - Homo sapiens (human).17	POLR3GL	1	1	0.047619	0.00136461	driver
Basal transcription factors - Homo sapiens (human).23	TAF6	9	56	0.28125	0.116447	driver
Basal transcription factors - Homo sapiens (human).27	TAF8	9	61	0.28125	0.126844	driver
Basal transcription factors - Homo sapiens (human).14	TAF11	8	62	0.25	0.128923	driver
Basal transcription factors - Homo sapiens (human).29	TAF9B	8	60	0.25	0.124764	driver
Basal transcription factors - Homo sapiens (human).16	TAF13	7	59	0.21875	0.122685	driver
Basal transcription factors - Homo sapiens (human).19	TAF4	7	62	0.21875	0.128923	driver
Basal transcription factors - Homo sapiens (human).20	TAF4B	7	62	0.21875	0.128923	driver
Basal transcription factors - Homo sapiens (human).24	TAF6L	7	53	0.21875	0.110209	driver
Basal transcription factors - Homo sapiens (human).2	GTF2A1	2	3	0.0625	0.00623822	driver
Basal transcription factors - Homo sapiens (human).3	GTF2A1L	2	3	0.0625	0.00623822	driver
Basal transcription factors - Homo sapiens (human).4	GTF2A2	2	3	0.0625	0.00623822	driver
Basal transcription factors - Homo sapiens (human).30	TBP	2	2	0.0625	0.00415881	driver
Basal transcription factors - Homo sapiens (human).31	TBPL1	2	2	0.0625	0.00415881	driver
Basal transcription factors - Homo sapiens (human).32	TBPL2	2	2	0.0625	0.00415881	driver
Basal transcription factors - Homo sapiens (human).6	GTF2E1	1	3	0.03125	0.00623822	driver
Basal transcription factors - Homo sapiens (human).7	GTF2F1	1	1	0.03125	0.00207941	driver
Basal transcription factors - Homo sapiens (human).8	GTF2F2	1	1	0.03125	0.00207941	driver
Basal transcription factors - Homo sapiens (human).11	GTF2I	1	4	0.03125	0.00831763	driver
Basal transcription factors - Homo sapiens (human).12	GTF2IRD1	1	4	0.03125	0.00831763	driver
Basal transcription factors - Homo sapiens (human).25	TAF7	1	1	0.03125	0.00207941	driver
Basal transcription factors - Homo sapiens (human).26	TAF7L	1	1	0.03125	0.00207941	driver
DNA replication - Homo sapiens (human).6	MCM6	12	53	0.444444	0.0929885	driver
DNA replication - Homo sapiens (human).5	MCM5	11	52	0.407407	0.091234	driver
DNA replication - Homo sapiens (human).17	RFC2	9	58	0.333333	0.101761	driver
DNA replication - Homo sapiens (human).1	LIG1	7	57	0.259259	0.100006	driver
DNA replication - Homo sapiens (human).3	MCM3	7	50	0.259259	0.087725	driver
DNA replication - Homo sapiens (human).23	RPA1	7	57	0.259259	0.100006	driver
DNA replication - Homo sapiens (human).24	RPA2	7	60	0.259259	0.10527	driver
DNA replication - Homo sapiens (human).25	RPA3	7	66	0.259259	0.115797	driver
DNA replication - Homo sapiens (human).26	RPA4	7	60	0.259259	0.10527	driver
DNA replication - Homo sapiens (human).27	SSBP1	7	63	0.259259	0.110533	driver
DNA replication - Homo sapiens (human).2	MCM2	6	52	0.222222	0.091234	driver
DNA replication - Homo sapiens (human).4	MCM4	6	52	0.222222	0.091234	driver
DNA replication - Homo sapiens (human).7	MCM7	6	50	0.222222	0.087725	driver
DNA replication - Homo sapiens (human).18	RFC3	5	67	0.185185	0.117551	driver
DNA replication - Homo sapiens (human).8	POLA1	4	61	0.148148	0.107024	driver
DNA replication - Homo sapiens (human).10	POLD1	4	62	0.148148	0.108779	driver
DNA replication - Homo sapiens (human).12	POLE	4	62	0.148148	0.108779	driver
DNA replication - Homo sapiens (human).16	RFC1	4	79	0.148148	0.138605	driver
DNA replication - Homo sapiens (human).19	RFC4	4	61	0.148148	0.107024	driver
DNA replication - Homo sapiens (human).20	RFC5	4	56	0.148148	0.098252	driver
DNA replication - Homo sapiens (human).21	RNASEH1	4	64	0.148148	0.112288	driver
DNA replication - Homo sapiens (human).22	RNASEH2A	4	64	0.148148	0.112288	driver
DNA replication - Homo sapiens (human).9	POLA2	2	2	0.0740741	0.003509	driver
DNA replication - Homo sapiens (human).11	POLD2	2	2	0.0740741	0.003509	driver
DNA replication - Homo sapiens (human).13	POLE2	2	2	0.0740741	0.003509	driver
Spliceosome - Homo sapiens (human).30	ISY1	1	1	0.00961538	0.00675807	driver
Spliceosome - Homo sapiens (human).31	ISY1-RAB43	1	1	0.00961538	0.00675807	driver
Spliceosome - Homo sapiens (human).38	MAGOH	1	1	0.00961538	0.00675807	driver
Spliceosome - Homo sapiens (human).39	MAGOHB	1	1	0.00961538	0.00675807	driver
Spliceosome - Homo sapiens (human).50	PRPF38A	1	1	0.00961538	0.00675807	driver
Spliceosome - Homo sapiens (human).51	PRPF38B	1	1	0.00961538	0.00675807	driver
Proteasome - Homo sapiens (human).1	PSMA1	18	19	0.486486	0.045682	driver
Proteasome - Homo sapiens (human).2	PSMA2	18	19	0.486486	0.045682	driver
Proteasome - Homo sapiens (human).3	PSMA3	18	19	0.486486	0.045682	driver
Proteasome - Homo sapiens (human).4	PSMA4	18	19	0.486486	0.045682	driver
Proteasome - Homo sapiens (human).5	PSMA5	18	19	0.486486	0.045682	driver
Proteasome - Homo sapiens (human).6	PSMA6	18	19	0.486486	0.045682	driver
Proteasome - Homo sapiens (human).7	PSMA7	18	19	0.486486	0.045682	driver
Proteasome - Homo sapiens (human).8	PSMA8	18	19	0.486486	0.045682	driver
Proteasome - Homo sapiens (human).9	PSMB1	18	19	0.486486	0.045682	driver
Proteasome - Homo sapiens (human).10	PSMB10	18	19	0.486486	0.045682	driver
Proteasome - Homo sapiens (human).11	PSMB11	18	19	0.486486	0.045682	driver
Proteasome - Homo sapiens (human).12	PSMB2	18	19	0.486486	0.045682	driver
Proteasome - Homo sapiens (human).13	PSMB3	18	19	0.486486	0.045682	driver
Proteasome - Homo sapiens (human).14	PSMB4	18	19	0.486486	0.045682	driver
Proteasome - Homo sapiens (human).15	PSMB5	18	19	0.486486	0.045682	driver
Proteasome - Homo sapiens (human).16	PSMB6	18	19	0.486486	0.045682	driver
Proteasome - Homo sapiens (human).17	PSMB7	18	19	0.486486	0.045682	driver
Proteasome - Homo sapiens (human).18	PSMB8	18	19	0.486486	0.045682	driver
Proteasome - Homo sapiens (human).19	PSMB9	18	19	0.486486	0.045682	driver
Proteasome - Homo sapiens (human).27	PSMD11	4	16	0.108108	0.038469	driver
Proteasome - Homo sapiens (human).28	PSMD12	4	16	0.108108	0.038469	driver
Proteasome - Homo sapiens (human).29	PSMD13	4	16	0.108108	0.038469	driver
Proteasome - Homo sapiens (human).32	PSMD3	4	16	0.108108	0.038469	driver
Proteasome - Homo sapiens (human).33	PSMD6	4	16	0.108108	0.038469	driver
Proteasome - Homo sapiens (human).35	PSME1	2	2	0.0540541	0.00480863	driver
Proteasome - Homo sapiens (human).36	PSME2	2	2	0.0540541	0.00480863	driver
Proteasome - Homo sapiens (human).37	PSME3	2	2	0.0540541	0.00480863	driver
Proteasome - Homo sapiens (human).30	PSMD14	1	11	0.027027	0.0264475	driver
Proteasome - Homo sapiens (human).34	PSMD7	1	11	0.027027	0.0264475	driver
Protein export - Homo sapiens (human).1	IMMP1L	3	3	0.375	0.00155956	driver
Protein export - Homo sapiens (human).2	IMMP2L	3	3	0.375	0.00155956	driver
Protein export - Homo sapiens (human).3	SEC11A	3	3	0.375	0.00155956	driver
Protein export - Homo sapiens (human).4	SEC11C	3	3	0.375	0.00155956	driver
Protein export - Homo sapiens (human).5	SEC61A1	1	1	0.125	0.000519852	driver
Protein export - Homo sapiens (human).6	SEC61A2	1	1	0.125	0.000519852	driver
Protein export - Homo sapiens (human).7	SRP14	1	17	0.125	0.00883748	driver
Protein export - Homo sapiens (human).8	SRP9	1	2	0.125	0.0010397	driver
PPAR signaling pathway - Homo sapiens (human).7	ACSBG1	11	29	0.196429	0.10553	driver
PPAR signaling pathway - Homo sapiens (human).8	ACSBG2	11	29	0.196429	0.10553	driver
PPAR signaling pathway - Homo sapiens (human).9	ACSL1	11	29	0.196429	0.10553	driver
PPAR signaling pathway - Homo sapiens (human).10	ACSL3	11	29	0.196429	0.10553	driver
PPAR signaling pathway - Homo sapiens (human).11	ACSL4	11	29	0.196429	0.10553	driver
PPAR signaling pathway - Homo sapiens (human).12	ACSL5	11	29	0.196429	0.10553	driver
PPAR signaling pathway - Homo sapiens (human).13	ACSL6	11	29	0.196429	0.10553	driver
PPAR signaling pathway - Homo sapiens (human).52	SLC27A1	11	29	0.196429	0.10553	driver
PPAR signaling pathway - Homo sapiens (human).53	SLC27A2	11	29	0.196429	0.10553	driver
PPAR signaling pathway - Homo sapiens (human).54	SLC27A4	11	29	0.196429	0.10553	driver
PPAR signaling pathway - Homo sapiens (human).55	SLC27A5	11	29	0.196429	0.10553	driver
PPAR signaling pathway - Homo sapiens (human).56	SLC27A6	11	29	0.196429	0.10553	driver
PPAR signaling pathway - Homo sapiens (human).2	ACADL	4	14	0.0714286	0.0509455	driver
PPAR signaling pathway - Homo sapiens (human).3	ACADM	4	14	0.0714286	0.0509455	driver
PPAR signaling pathway - Homo sapiens (human).4	ACOX1	4	14	0.0714286	0.0509455	driver
PPAR signaling pathway - Homo sapiens (human).5	ACOX2	4	14	0.0714286	0.0509455	driver
PPAR signaling pathway - Homo sapiens (human).6	ACOX3	4	14	0.0714286	0.0509455	driver
PPAR signaling pathway - Homo sapiens (human).16	CPT1A	3	6	0.0535714	0.0218338	driver
PPAR signaling pathway - Homo sapiens (human).17	CPT1B	3	6	0.0535714	0.0218338	driver
PPAR signaling pathway - Homo sapiens (human).18	CPT1C	3	6	0.0535714	0.0218338	driver
PPAR signaling pathway - Homo sapiens (human).19	CPT2	3	6	0.0535714	0.0218338	driver
PPAR signaling pathway - Homo sapiens (human).39	PLIN1	3	4	0.0535714	0.0145559	driver
PPAR signaling pathway - Homo sapiens (human).40	PLIN2	3	4	0.0535714	0.0145559	driver
PPAR signaling pathway - Homo sapiens (human).42	PLIN5	3	4	0.0535714	0.0145559	driver
PPAR signaling pathway - Homo sapiens (human).1	ACAA1	2	9	0.0357143	0.0327507	driver
PPAR signaling pathway - Homo sapiens (human).33	HMGCS2	2	9	0.0357143	0.0327507	driver
PPAR signaling pathway - Homo sapiens (human).49	SCD	2	7	0.0357143	0.0254727	driver
PPAR signaling pathway - Homo sapiens (human).50	SCD5	2	7	0.0357143	0.0254727	driver
PPAR signaling pathway - Homo sapiens (human).14	APOA1	1	3	0.0178571	0.0109169	driver
PPAR signaling pathway - Homo sapiens (human).15	APOA5	1	3	0.0178571	0.0109169	driver
PPAR signaling pathway - Homo sapiens (human).36	PCK1	1	1	0.0178571	0.00363896	driver
PPAR signaling pathway - Homo sapiens (human).37	PCK2	1	1	0.0178571	0.00363896	driver
Base excision repair - Homo sapiens (human).12	PARP1	6	42	0.222222	0.073689	driver
Base excision repair - Homo sapiens (human).15	PARP4	6	105	0.222222	0.184222	driver
Base excision repair - Homo sapiens (human).23	POLL	6	32	0.222222	0.056144	driver
Base excision repair - Homo sapiens (human).4	LIG3	5	50	0.185185	0.087725	driver
Base excision repair - Homo sapiens (human).10	NTHL1	4	6	0.148148	0.010527	driver
Base excision repair - Homo sapiens (human).27	XRCC1	4	54	0.148148	0.094743	driver
Base excision repair - Homo sapiens (human).5	MBD4	3	13	0.111111	0.0228085	driver
Base excision repair - Homo sapiens (human).6	MUTYH	3	33	0.111111	0.0578985	driver
Base excision repair - Homo sapiens (human).9	NEIL3	3	31	0.111111	0.0543895	driver
Base excision repair - Homo sapiens (human).11	OGG1	3	3	0.111111	0.0052635	driver
Base excision repair - Homo sapiens (human).13	PARP2	3	16	0.111111	0.028072	driver
Base excision repair - Homo sapiens (human).14	PARP3	3	16	0.111111	0.028072	driver
Base excision repair - Homo sapiens (human).2	APEX2	2	32	0.0740741	0.056144	driver
Base excision repair - Homo sapiens (human).7	NEIL1	2	3	0.0740741	0.0052635	driver
Base excision repair - Homo sapiens (human).8	NEIL2	2	3	0.0740741	0.0052635	driver
Base excision repair - Homo sapiens (human).24	SMUG1	2	2	0.0740741	0.003509	driver
Base excision repair - Homo sapiens (human).25	TDG	2	2	0.0740741	0.003509	driver
Base excision repair - Homo sapiens (human).26	UNG	2	2	0.0740741	0.003509	driver
Base excision repair - Homo sapiens (human).16	POLB	1	6	0.037037	0.010527	driver
Base excision repair - Homo sapiens (human).18	POLD2	1	2	0.037037	0.003509	driver
Base excision repair - Homo sapiens (human).20	POLE2	1	2	0.037037	0.003509	driver
Nucleotide excision repair - Homo sapiens (human).29	RFC5	4	56	0.121212	0.120086	driver
Nucleotide excision repair - Homo sapiens (human).1	BIVM-ERCC5	1	5	0.030303	0.0107219	driver
Nucleotide excision repair - Homo sapiens (human).5	ERCC1	1	14	0.030303	0.0300214	driver
Nucleotide excision repair - Homo sapiens (human).8	ERCC4	1	14	0.030303	0.0300214	driver
Nucleotide excision repair - Homo sapiens (human).9	ERCC5	1	5	0.030303	0.0107219	driver
Nucleotide excision repair - Homo sapiens (human).17	POLD2	1	2	0.030303	0.00428878	driver
Nucleotide excision repair - Homo sapiens (human).19	POLE2	1	2	0.030303	0.00428878	driver
Mismatch repair - Homo sapiens (human).1	LIG1	5	57	0.294118	0.0629671	driver
Mismatch repair - Homo sapiens (human).13	RPA1	5	57	0.294118	0.0629671	driver
Mismatch repair - Homo sapiens (human).14	RPA2	5	60	0.294118	0.0662811	driver
Mismatch repair - Homo sapiens (human).15	RPA3	5	66	0.294118	0.0729092	driver
Mismatch repair - Homo sapiens (human).16	RPA4	5	60	0.294118	0.0662811	driver
Mismatch repair - Homo sapiens (human).17	SSBP1	5	63	0.294118	0.0695952	driver
Mismatch repair - Homo sapiens (human).8	RFC1	4	79	0.235294	0.0872701	driver
Mismatch repair - Homo sapiens (human).9	RFC2	4	58	0.235294	0.0640717	driver
Mismatch repair - Homo sapiens (human).10	RFC3	4	67	0.235294	0.0740139	driver
Mismatch repair - Homo sapiens (human).11	RFC4	4	61	0.235294	0.0673858	driver
Mismatch repair - Homo sapiens (human).12	RFC5	4	56	0.235294	0.0618624	driver
Mismatch repair - Homo sapiens (human).2	MLH1	2	44	0.117647	0.0486061	driver
[truncated: 1,749 more rows]

## Sheet: CO_DRIVER
	dfer	Freq	topwhol_net	wi	d_expected_path	driver
Citrate cycle (TCA cycle) - Homo sapiens (human).3	DLD	9	261	0.5	0.434879	driver
Citrate cycle (TCA cycle) - Homo sapiens (human).2	ACO2	8	191	0.444444	0.318245	driver
Citrate cycle (TCA cycle) - Homo sapiens (human).13	PDHA1	7	139	0.388889	0.231602	driver
Citrate cycle (TCA cycle) - Homo sapiens (human).4	DLST	6	185	0.333333	0.308248	driver
Citrate cycle (TCA cycle) - Homo sapiens (human).5	FH	6	190	0.333333	0.316579	driver
Citrate cycle (TCA cycle) - Homo sapiens (human).14	SDHA	5	92	0.277778	0.153291	driver
Citrate cycle (TCA cycle) - Homo sapiens (human).18	SUCLG1	5	79	0.277778	0.13163	driver
Citrate cycle (TCA cycle) - Homo sapiens (human).16	SDHD	4	105	0.222222	0.174951	driver
Citrate cycle (TCA cycle) - Homo sapiens (human).12	OGDH	3	61	0.166667	0.101638	driver
Citrate cycle (TCA cycle) - Homo sapiens (human).8	IDH3B	2	51	0.111111	0.0849764	driver
Citrate cycle (TCA cycle) - Homo sapiens (human).11	MDH2	2	56	0.111111	0.0933074	driver
Pentose phosphate pathway - Homo sapiens (human).2	ALDOB	2	182	0.285714	0.11793	driver
Pentose phosphate pathway - Homo sapiens (human).1	ALDOA	1	98	0.142857	0.0635009	driver
Pentose phosphate pathway - Homo sapiens (human).3	DERA	1	52	0.142857	0.0336943	driver
Pentose phosphate pathway - Homo sapiens (human).4	FBP1	1	177	0.142857	0.11469	driver
Pentose phosphate pathway - Homo sapiens (human).5	PFKM	1	185	0.142857	0.119874	driver
Pentose phosphate pathway - Homo sapiens (human).6	PGD	1	71	0.142857	0.0460057	driver
Pentose phosphate pathway - Homo sapiens (human).7	TKT	1	80	0.142857	0.0518375	driver
Pentose and glucuronate interconversions - Homo sapiens (human).12	UGT2B10	6	251	0.4	0.348514	driver
Pentose and glucuronate interconversions - Homo sapiens (human).5	CRYL1	4	128	0.266667	0.177728	driver
Pentose and glucuronate interconversions - Homo sapiens (human).10	UGT2A1	4	54	0.266667	0.0749792	driver
Pentose and glucuronate interconversions - Homo sapiens (human).14	UGT2B15	4	96	0.266667	0.133296	driver
Pentose and glucuronate interconversions - Homo sapiens (human).8	UGDH	3	68	0.2	0.0944182	driver
Pentose and glucuronate interconversions - Homo sapiens (human).9	UGT1A8	3	50	0.2	0.0694252	driver
Pentose and glucuronate interconversions - Homo sapiens (human).13	UGT2B11	3	63	0.2	0.0874757	driver
Pentose and glucuronate interconversions - Homo sapiens (human).11	UGT2A3	2	74	0.133333	0.102749	driver
Fructose and mannose metabolism - Homo sapiens (human).3	ALDOB	2	182	0.2	0.168472	driver
Fructose and mannose metabolism - Homo sapiens (human).4	FBP1	2	177	0.2	0.163843	driver
Fructose and mannose metabolism - Homo sapiens (human).5	GMDS	2	122	0.2	0.112932	driver
Fructose and mannose metabolism - Homo sapiens (human).8	PFKM	2	185	0.2	0.171249	driver
Fructose and mannose metabolism - Homo sapiens (human).1	AKR1B10	1	62	0.1	0.0573915	driver
Fructose and mannose metabolism - Homo sapiens (human).2	ALDOA	1	98	0.1	0.0907155	driver
Fructose and mannose metabolism - Homo sapiens (human).6	HK2	1	99	0.1	0.0916412	driver
Fructose and mannose metabolism - Homo sapiens (human).7	KHK	1	60	0.1	0.0555401	driver
Fructose and mannose metabolism - Homo sapiens (human).10	TSTA3	1	61	0.1	0.0564658	driver
Galactose metabolism - Homo sapiens (human).1	B4GALT1	3	194	0.3	0.17958	driver
Galactose metabolism - Homo sapiens (human).3	GALE	3	145	0.3	0.134222	driver
Galactose metabolism - Homo sapiens (human).4	GALK1	2	100	0.2	0.0925669	driver
Galactose metabolism - Homo sapiens (human).8	LCT	2	50	0.2	0.0462834	driver
Galactose metabolism - Homo sapiens (human).2	GAA	1	100	0.1	0.0925669	driver
Galactose metabolism - Homo sapiens (human).7	HK2	1	99	0.1	0.0916412	driver
Ascorbate and aldarate metabolism - Homo sapiens (human).11	UGT2B10	6	251	0.428571	0.32528	driver
Ascorbate and aldarate metabolism - Homo sapiens (human).9	UGT2A1	4	54	0.285714	0.0699806	driver
Ascorbate and aldarate metabolism - Homo sapiens (human).13	UGT2B15	4	96	0.285714	0.12441	driver
Ascorbate and aldarate metabolism - Homo sapiens (human).4	ALDH7A1	3	122	0.214286	0.158104	driver
Ascorbate and aldarate metabolism - Homo sapiens (human).7	UGDH	3	68	0.214286	0.0881237	driver
Ascorbate and aldarate metabolism - Homo sapiens (human).8	UGT1A8	3	50	0.214286	0.0647968	driver
Ascorbate and aldarate metabolism - Homo sapiens (human).12	UGT2B11	3	63	0.214286	0.081644	driver
Fatty acid elongation - Homo sapiens (human).1	HADHA	1	50	0.5	0.00925669	driver
Fatty acid elongation - Homo sapiens (human).2	HADHB	1	280	0.5	0.0518375	driver
Fatty acid degradation - Homo sapiens (human).1	ACAA1	12	127	0.387097	0.364436	driver
Fatty acid degradation - Homo sapiens (human).2	ACAA2	12	84	0.387097	0.241044	driver
Fatty acid degradation - Homo sapiens (human).26	ECI2	9	66	0.290323	0.189392	driver
Fatty acid degradation - Homo sapiens (human).9	ACOX1	6	51	0.193548	0.146348	driver
Synthesis and degradation of ketone bodies - Homo sapiens (human).1	ACAT1	1	182	0.25	0.0673887	driver
Synthesis and degradation of ketone bodies - Homo sapiens (human).2	ACAT2	1	69	0.25	0.0255485	driver
Synthesis and degradation of ketone bodies - Homo sapiens (human).3	HMGCL	1	257	0.25	0.0951588	driver
Synthesis and degradation of ketone bodies - Homo sapiens (human).4	HMGCS1	1	132	0.25	0.0488753	driver
Steroid biosynthesis - Homo sapiens (human).3	CYP51A1	6	51	0.461538	0.0613718	driver
Steroid biosynthesis - Homo sapiens (human).4	DHCR7	5	143	0.384615	0.172082	driver
Steroid biosynthesis - Homo sapiens (human).5	EBP	5	129	0.384615	0.155235	driver
Steroid biosynthesis - Homo sapiens (human).7	MSMO1	5	120	0.384615	0.144404	driver
Steroid biosynthesis - Homo sapiens (human).8	NSDHL	5	72	0.384615	0.0866426	driver
Steroid biosynthesis - Homo sapiens (human).9	SC5D	3	91	0.230769	0.109507	driver
Steroid biosynthesis - Homo sapiens (human).12	SQLE	2	106	0.153846	0.127557	driver
Steroid biosynthesis - Homo sapiens (human).11	SOAT2	1	54	0.0769231	0.0649819	driver
Primary bile acid biosynthesis - Homo sapiens (human).1	AKR1C4	4	195	0.571429	0.126354	driver
Primary bile acid biosynthesis - Homo sapiens (human).6	SCP2	4	186	0.571429	0.120522	driver
Primary bile acid biosynthesis - Homo sapiens (human).2	AKR1D1	3	175	0.428571	0.113394	driver
Primary bile acid biosynthesis - Homo sapiens (human).7	SLC27A5	2	62	0.285714	0.040174	driver
Primary bile acid biosynthesis - Homo sapiens (human).3	CYP27A1	1	99	0.142857	0.0641488	driver
Primary bile acid biosynthesis - Homo sapiens (human).4	CYP7A1	1	116	0.142857	0.0751643	driver
Primary bile acid biosynthesis - Homo sapiens (human).5	HSD17B4	1	173	0.142857	0.112098	driver
Ubiquinone and other terpenoid-quinone biosynthesis - Homo sapiens (human).4	VKORC1	3	234	0.75	0.0866426	driver
Ubiquinone and other terpenoid-quinone biosynthesis - Homo sapiens (human).2	HPD	2	226	0.5	0.0836805	driver
Ubiquinone and other terpenoid-quinone biosynthesis - Homo sapiens (human).3	TAT	2	214	0.5	0.0792372	driver
Ubiquinone and other terpenoid-quinone biosynthesis - Homo sapiens (human).1	GGCX	1	161	0.25	0.0596131	driver
Steroid hormone biosynthesis - Homo sapiens (human).28	UGT1A8	6	50	0.176471	0.157364	driver
Arginine biosynthesis - Homo sapiens (human).2	CPS1	3	117	0.6	0.0541516	driver
Arginine biosynthesis - Homo sapiens (human).1	ARG1	2	216	0.4	0.0999722	driver
Arginine biosynthesis - Homo sapiens (human).3	GLS2	1	54	0.2	0.0249931	driver
Arginine biosynthesis - Homo sapiens (human).4	NOS3	1	100	0.2	0.0462834	driver
Arginine biosynthesis - Homo sapiens (human).5	OTC	1	108	0.2	0.0499861	driver
Caffeine metabolism - Homo sapiens (human).3	NAT2	3	146	0.75	0.0540591	driver
Caffeine metabolism - Homo sapiens (human).1	CYP1A2	2	117	0.5	0.0433213	driver
Caffeine metabolism - Homo sapiens (human).2	CYP2A6	2	199	0.5	0.0736832	driver
Caffeine metabolism - Homo sapiens (human).4	XDH	1	52	0.25	0.0192539	driver
Alanine, aspartate and glutamate metabolism - Homo sapiens (human).1	ABAT	3	218	0.25	0.242155	driver
Alanine, aspartate and glutamate metabolism - Homo sapiens (human).4	ALDH5A1	2	137	0.166667	0.15218	driver
Alanine, aspartate and glutamate metabolism - Homo sapiens (human).11	GLUL	2	50	0.166667	0.0555401	driver
Alanine, aspartate and glutamate metabolism - Homo sapiens (human).12	GOT2	2	141	0.166667	0.156623	driver
Alanine, aspartate and glutamate metabolism - Homo sapiens (human).10	GLS2	1	54	0.0833333	0.0599833	driver
Glycine, serine and threonine metabolism - Homo sapiens (human).3	ALDH7A1	5	122	0.333333	0.169397	driver
Glycine, serine and threonine metabolism - Homo sapiens (human).7	CTH	3	116	0.2	0.161066	driver
Glycine, serine and threonine metabolism - Homo sapiens (human).15	SHMT1	3	112	0.2	0.155512	driver
Glycine, serine and threonine metabolism - Homo sapiens (human).6	CBS	2	96	0.133333	0.133296	driver
Glycine, serine and threonine metabolism - Homo sapiens (human).10	GLDC	2	75	0.133333	0.104138	driver
Valine, leucine and isoleucine degradation - Homo sapiens (human).35	MCCC1	10	50	0.25	0.185134	driver
Arginine and proline metabolism - Homo sapiens (human).4	ALDH7A1	6	122	0.26087	0.259743	driver
Histidine metabolism - Homo sapiens (human).6	ALDH7A1	5	122	0.357143	0.158104	driver
Histidine metabolism - Homo sapiens (human).14	MAOB	5	157	0.357143	0.203462	driver
Histidine metabolism - Homo sapiens (human).1	ALDH2	4	197	0.285714	0.255299	driver
Histidine metabolism - Homo sapiens (human).4	ALDH3B1	2	71	0.142857	0.0920115	driver
Histidine metabolism - Homo sapiens (human).12	HNMT	2	64	0.142857	0.0829399	driver
Histidine metabolism - Homo sapiens (human).11	FTCD	1	51	0.0714286	0.0660928	driver
Tyrosine metabolism - Homo sapiens (human).19	HGD	8	135	0.32	0.312413	driver
Phenylalanine metabolism - Homo sapiens (human).1	ALDH3A1	2	173	0.25	0.128113	driver
Phenylalanine metabolism - Homo sapiens (human).6	MAOA	2	218	0.25	0.161437	driver
Phenylalanine metabolism - Homo sapiens (human).2	ALDH3B1	1	71	0.125	0.052578	driver
Phenylalanine metabolism - Homo sapiens (human).3	ALDH3B2	1	115	0.125	0.0851615	driver
Phenylalanine metabolism - Homo sapiens (human).4	DDC	1	120	0.125	0.0888642	driver
Phenylalanine metabolism - Homo sapiens (human).7	MAOB	1	157	0.125	0.116264	driver
beta-Alanine metabolism - Homo sapiens (human).9	ALDH7A1	5	122	0.294118	0.191984	driver
beta-Alanine metabolism - Homo sapiens (human).10	ALDH9A1	4	113	0.235294	0.177821	driver
beta-Alanine metabolism - Homo sapiens (human).8	ALDH6A1	3	107	0.176471	0.168379	driver
beta-Alanine metabolism - Homo sapiens (human).6	ALDH3B1	2	71	0.117647	0.111728	driver
beta-Alanine metabolism - Homo sapiens (human).12	DPYS	2	51	0.117647	0.0802555	driver
Taurine and hypotaurine metabolism - Homo sapiens (human).1	CDO1	1	190	0.5	0.0351754	driver
Taurine and hypotaurine metabolism - Homo sapiens (human).2	CSAD	1	51	0.5	0.00944182	driver
Starch and sucrose metabolism - Homo sapiens (human).1	AGL	6	274	0.428571	0.355087	driver
Starch and sucrose metabolism - Homo sapiens (human).10	GYS1	5	251	0.357143	0.32528	driver
Starch and sucrose metabolism - Homo sapiens (human).13	PGM1	5	188	0.357143	0.243636	driver
Starch and sucrose metabolism - Homo sapiens (human).6	GBE1	3	85	0.214286	0.110155	driver
Starch and sucrose metabolism - Homo sapiens (human).3	AMY2A	2	105	0.142857	0.136073	driver
Starch and sucrose metabolism - Homo sapiens (human).8	GPI	1	52	0.0714286	0.0673887	driver
N-Glycan biosynthesis - Homo sapiens (human).16	STT3A	5	162	0.294118	0.254929	driver
N-Glycan biosynthesis - Homo sapiens (human).4	ALG5	4	102	0.235294	0.160511	driver
N-Glycan biosynthesis - Homo sapiens (human).5	ALG8	4	99	0.235294	0.15579	driver
N-Glycan biosynthesis - Homo sapiens (human).14	RPN1	4	60	0.235294	0.0944182	driver
N-Glycan biosynthesis - Homo sapiens (human).2	ALG13	3	63	0.176471	0.0991391	driver
N-Glycan biosynthesis - Homo sapiens (human).3	ALG3	3	50	0.176471	0.0786818	driver
N-Glycan biosynthesis - Homo sapiens (human).15	RPN2	3	58	0.176471	0.0912709	driver
N-Glycan biosynthesis - Homo sapiens (human).6	ALG9	2	50	0.117647	0.0786818	driver
N-Glycan biosynthesis - Homo sapiens (human).9	DPAGT1	2	52	0.117647	0.0818291	driver
N-Glycan biosynthesis - Homo sapiens (human).11	MAN1A2	2	74	0.117647	0.116449	driver
Other glycan degradation - Homo sapiens (human).8	NEU1	5	140	0.625	0.103675	driver
Other glycan degradation - Homo sapiens (human).5	HEXB	4	183	0.5	0.135518	driver
Other glycan degradation - Homo sapiens (human).2	FUCA1	3	162	0.375	0.119967	driver
Other glycan degradation - Homo sapiens (human).3	FUCA2	3	61	0.375	0.0451726	driver
Other glycan degradation - Homo sapiens (human).4	HEXA	3	165	0.375	0.122188	driver
Other glycan degradation - Homo sapiens (human).1	AGA	2	122	0.25	0.0903453	driver
Other glycan degradation - Homo sapiens (human).6	MAN2B1	1	151	0.125	0.111821	driver
Other glycan degradation - Homo sapiens (human).7	MANBA	1	60	0.125	0.0444321	driver
Mucin type O-glycan biosynthesis - Homo sapiens (human).2	GALNT12	5	96	0.714286	0.0622049	driver
Mucin type O-glycan biosynthesis - Homo sapiens (human).5	GALNT7	5	54	0.714286	0.0349903	driver
Mucin type O-glycan biosynthesis - Homo sapiens (human).7	GCNT3	5	120	0.714286	0.0777562	driver
Mucin type O-glycan biosynthesis - Homo sapiens (human).3	GALNT3	4	174	0.571429	0.112746	driver
Mucin type O-glycan biosynthesis - Homo sapiens (human).6	GCNT1	4	180	0.571429	0.116634	driver
Mucin type O-glycan biosynthesis - Homo sapiens (human).4	GALNT6	2	71	0.285714	0.0460057	driver
Mucin type O-glycan biosynthesis - Homo sapiens (human).1	GALNT1	1	55	0.142857	0.0356382	driver
Other types of O-glycan biosynthesis - Homo sapiens (human).1	B4GALT2	1	50	0.5	0.00925669	driver
Other types of O-glycan biosynthesis - Homo sapiens (human).2	CHST10	1	134	0.5	0.0248079	driver
Amino sugar and nucleotide sugar metabolism - Homo sapiens (human).14	TSTA3	2	61	0.133333	0.0846987	driver
Glycosaminoglycan degradation - Homo sapiens (human).3	HEXA	2	165	0.4	0.0763677	driver
Glycosaminoglycan degradation - Homo sapiens (human).1	ARSB	1	98	0.2	0.0453578	driver
Glycosaminoglycan degradation - Homo sapiens (human).2	GALNS	1	101	0.2	0.0467463	driver
Glycosaminoglycan degradation - Homo sapiens (human).4	HEXB	1	183	0.2	0.0846987	driver
Glycosaminoglycan degradation - Homo sapiens (human).5	HYAL4	1	69	0.2	0.0319356	driver
Glycosaminoglycan biosynthesis - chondroitin sulfate / dermatan sulfate - Homo sapiens (human).1	CHSY1	1	52	0.5	0.00962696	driver
Glycosaminoglycan biosynthesis - chondroitin sulfate / dermatan sulfate - Homo sapiens (human).2	XYLT2	1	57	0.5	0.0105526	driver
Glycosaminoglycan biosynthesis - heparan sulfate / heparin - Homo sapiens (human).1	HS3ST2	1	114	0.25	0.0422105	driver
Glycosaminoglycan biosynthesis - heparan sulfate / heparin - Homo sapiens (human).2	HS3ST3B1	1	164	0.25	0.0607239	driver
Glycosaminoglycan biosynthesis - heparan sulfate / heparin - Homo sapiens (human).3	HS6ST1	1	75	0.25	0.0277701	driver
Glycosaminoglycan biosynthesis - heparan sulfate / heparin - Homo sapiens (human).4	NDST4	1	50	0.25	0.0185134	driver
Glycerolipid metabolism - Homo sapiens (human).9	DGAT1	3	55	0.142857	0.106915	driver
Glycerolipid metabolism - Homo sapiens (human).20	PNLIPRP1	3	67	0.142857	0.130242	driver
Inositol phosphate metabolism - Homo sapiens (human).16	PIP5K1B	2	52	0.105263	0.0914561	driver
Glycosylphosphatidylinositol (GPI)-anchor biosynthesis - Homo sapiens (human).1	PIGB	2	73	0.666667	0.0202721	driver
Glycosylphosphatidylinositol (GPI)-anchor biosynthesis - Homo sapiens (human).2	PIGF	2	79	0.666667	0.0219384	driver
Glycosylphosphatidylinositol (GPI)-anchor biosynthesis - Homo sapiens (human).3	PIGN	2	71	0.666667	0.0197167	driver
Ether lipid metabolism - Homo sapiens (human).1	JMJD7-PLA2G4B	1	50	0.166667	0.0277701	driver
Ether lipid metabolism - Homo sapiens (human).2	PAFAH2	1	98	0.166667	0.0544293	driver
Ether lipid metabolism - Homo sapiens (human).3	PLA2G2A	1	233	0.166667	0.129408	driver
Ether lipid metabolism - Homo sapiens (human).4	PLA2G2D	1	60	0.166667	0.0333241	driver
Ether lipid metabolism - Homo sapiens (human).5	PLA2G2E	1	72	0.166667	0.0399889	driver
Ether lipid metabolism - Homo sapiens (human).6	PLA2G2F	1	50	0.166667	0.0277701	driver
Linoleic acid metabolism - Homo sapiens (human).4	CYP2C9	5	267	0.384615	0.3213	driver
Linoleic acid metabolism - Homo sapiens (human).1	CYP1A2	3	117	0.230769	0.140794	driver
Linoleic acid metabolism - Homo sapiens (human).2	CYP2C19	2	84	0.153846	0.101083	driver
Linoleic acid metabolism - Homo sapiens (human).8	JMJD7-PLA2G4B	1	50	0.0769231	0.0601685	driver
Linoleic acid metabolism - Homo sapiens (human).10	PLA2G2D	1	60	0.0769231	0.0722022	driver
Linoleic acid metabolism - Homo sapiens (human).12	PLA2G2F	1	50	0.0769231	0.0601685	driver
alpha-Linolenic acid metabolism - Homo sapiens (human).1	ACAA1	2	127	0.285714	0.082292	driver
alpha-Linolenic acid metabolism - Homo sapiens (human).2	ACOX1	1	51	0.142857	0.0330464	driver
alpha-Linolenic acid metabolism - Homo sapiens (human).3	JMJD7-PLA2G4B	1	50	0.142857	0.0323984	driver
alpha-Linolenic acid metabolism - Homo sapiens (human).4	PLA2G12B	1	152	0.142857	0.0984912	driver
alpha-Linolenic acid metabolism - Homo sapiens (human).5	PLA2G2D	1	60	0.142857	0.0388781	driver
alpha-Linolenic acid metabolism - Homo sapiens (human).6	PLA2G2E	1	72	0.142857	0.0466537	driver
alpha-Linolenic acid metabolism - Homo sapiens (human).7	PLA2G2F	1	50	0.142857	0.0323984	driver
Sphingolipid metabolism - Homo sapiens (human).1	ACER3	2	76	0.2	0.0703508	driver
Sphingolipid metabolism - Homo sapiens (human).2	ASAH1	1	75	0.1	0.0694252	driver
Sphingolipid metabolism - Homo sapiens (human).3	DEGS1	1	73	0.1	0.0675738	driver
Sphingolipid metabolism - Homo sapiens (human).6	SMPD1	1	97	0.1	0.0897899	driver
Sphingolipid metabolism - Homo sapiens (human).7	SPHK1	1	51	0.1	0.0472091	driver
Sphingolipid metabolism - Homo sapiens (human).8	SPTLC1	1	80	0.1	0.0740535	driver
Sphingolipid metabolism - Homo sapiens (human).10	UGCG	1	75	0.1	0.0694252	driver
Glycosphingolipid biosynthesis - lacto and neolacto series - Homo sapiens (human).8	FUT6	2	53	0.2	0.0490604	driver
Glycosphingolipid biosynthesis - lacto and neolacto series - Homo sapiens (human).1	ABO	1	66	0.1	0.0610941	driver
Glycosphingolipid biosynthesis - lacto and neolacto series - Homo sapiens (human).2	B3GALT1	1	63	0.1	0.0583171	driver
Glycosphingolipid biosynthesis - lacto and neolacto series - Homo sapiens (human).3	B3GALT2	1	87	0.1	0.0805332	driver
Glycosphingolipid biosynthesis - lacto and neolacto series - Homo sapiens (human).4	B3GALT5	1	50	0.1	0.0462834	driver
Glycosphingolipid biosynthesis - lacto and neolacto series - Homo sapiens (human).5	B3GNT4	1	64	0.1	0.0592428	driver
Glycosphingolipid biosynthesis - lacto and neolacto series - Homo sapiens (human).10	ST8SIA1	1	104	0.1	0.0962696	driver
Glycosphingolipid biosynthesis - globo and isoglobo series - Homo sapiens (human).2	HEXA	3	165	0.75	0.0610941	driver
Glycosphingolipid biosynthesis - globo and isoglobo series - Homo sapiens (human).3	HEXB	2	183	0.5	0.067759	driver
Glycosphingolipid biosynthesis - globo and isoglobo series - Homo sapiens (human).4	NAGA	2	102	0.5	0.0377673	driver
Glycosphingolipid biosynthesis - globo and isoglobo series - Homo sapiens (human).1	GLA	1	244	0.25	0.0903453	driver
Glycosphingolipid biosynthesis - ganglio series - Homo sapiens (human).1	HEXA	1	165	0.25	0.0610941	driver
Glycosphingolipid biosynthesis - ganglio series - Homo sapiens (human).2	HEXB	1	183	0.25	0.067759	driver
Glycosphingolipid biosynthesis - ganglio series - Homo sapiens (human).3	ST3GAL5	1	57	0.25	0.0211052	driver
Glycosphingolipid biosynthesis - ganglio series - Homo sapiens (human).4	ST8SIA1	1	104	0.25	0.0385078	driver
Pyruvate metabolism - Homo sapiens (human).2	ACSS2	3	60	0.166667	0.0999722	driver
Pyruvate metabolism - Homo sapiens (human).12	LDHB	3	57	0.166667	0.0949736	driver
Pyruvate metabolism - Homo sapiens (human).14	MDH2	2	56	0.111111	0.0933074	driver
Pyruvate metabolism - Homo sapiens (human).15	PC	2	50	0.111111	0.0833102	driver
Glyoxylate and dicarboxylate metabolism - Homo sapiens (human).2	ACO1	8	218	0.615385	0.262335	driver
Glyoxylate and dicarboxylate metabolism - Homo sapiens (human).1	ACAT1	7	182	0.538462	0.219013	driver
Glyoxylate and dicarboxylate metabolism - Homo sapiens (human).6	DLD	5	261	0.384615	0.314079	driver
Glyoxylate and dicarboxylate metabolism - Homo sapiens (human).13	SHMT1	5	112	0.384615	0.134777	driver
Glyoxylate and dicarboxylate metabolism - Homo sapiens (human).3	ACO2	4	191	0.307692	0.229844	driver
Glyoxylate and dicarboxylate metabolism - Homo sapiens (human).7	GLDC	4	75	0.307692	0.0902527	driver
Glyoxylate and dicarboxylate metabolism - Homo sapiens (human).9	HAO2	4	113	0.307692	0.135981	driver
Glyoxylate and dicarboxylate metabolism - Homo sapiens (human).4	AMT	3	149	0.230769	0.179302	driver
Glyoxylate and dicarboxylate metabolism - Homo sapiens (human).11	PCCA	3	141	0.230769	0.169675	driver
Glyoxylate and dicarboxylate metabolism - Homo sapiens (human).12	PCCB	3	166	0.230769	0.199759	driver
Glyoxylate and dicarboxylate metabolism - Homo sapiens (human).10	MDH1	2	102	0.153846	0.122744	driver
Propanoate metabolism - Homo sapiens (human).3	ACAT1	11	182	0.55	0.336943	driver
Propanoate metabolism - Homo sapiens (human).2	ACADM	7	136	0.35	0.251782	driver
Propanoate metabolism - Homo sapiens (human).8	BCKDHB	6	116	0.3	0.214755	driver
Propanoate metabolism - Homo sapiens (human).15	HIBCH	6	125	0.3	0.231417	driver
Propanoate metabolism - Homo sapiens (human).20	SUCLG1	6	79	0.3	0.146256	driver
Propanoate metabolism - Homo sapiens (human).6	ALDH6A1	5	107	0.25	0.198093	driver
Propanoate metabolism - Homo sapiens (human).7	BCKDHA	5	107	0.25	0.198093	driver
Propanoate metabolism - Homo sapiens (human).9	DBT	5	94	0.25	0.174026	driver
Propanoate metabolism - Homo sapiens (human).11	ECHDC1	4	57	0.2	0.105526	driver
Propanoate metabolism - Homo sapiens (human).14	HADHA	2	50	0.1	0.0925669	driver
Butanoate metabolism - Homo sapiens (human).3	ACAT1	5	182	0.333333	0.252708	driver
Butanoate metabolism - Homo sapiens (human).2	ACADS	3	102	0.2	0.141627	driver
One carbon pool by folate - Homo sapiens (human).8	MTHFS	3	259	0.272727	0.263723	driver
One carbon pool by folate - Homo sapiens (human).1	ALDH1L1	2	55	0.181818	0.056003	driver
One carbon pool by folate - Homo sapiens (human).5	MTHFD1	2	77	0.181818	0.0784041	driver
One carbon pool by folate - Homo sapiens (human).10	SHMT1	2	112	0.181818	0.114042	driver
One carbon pool by folate - Homo sapiens (human).3	FTCD	1	51	0.0909091	0.05193	driver
One carbon pool by folate - Homo sapiens (human).7	MTHFR	1	50	0.0909091	0.0509118	driver
One carbon pool by folate - Homo sapiens (human).9	MTR	1	51	0.0909091	0.05193	driver
One carbon pool by folate - Homo sapiens (human).11	TYMS	1	50	0.0909091	0.0509118	driver
Thiamine metabolism - Homo sapiens (human).1	ACP1	1	62	0.25	0.0229566	driver
Thiamine metabolism - Homo sapiens (human).2	AK2	1	204	0.25	0.0755346	driver
Thiamine metabolism - Homo sapiens (human).3	ALPI	1	109	0.25	0.0403592	driver
Thiamine metabolism - Homo sapiens (human).4	ALPP	1	213	0.25	0.078867	driver
Nicotinate and nicotinamide metabolism - Homo sapiens (human).5	NAMPT	2	159	0.285714	0.103027	driver
Nicotinate and nicotinamide metabolism - Homo sapiens (human).1	BST1	1	169	0.142857	0.109507	driver
Nicotinate and nicotinamide metabolism - Homo sapiens (human).2	CD38	1	178	0.142857	0.115338	driver
Nicotinate and nicotinamide metabolism - Homo sapiens (human).3	ENPP1	1	70	0.142857	0.0453578	driver
Nicotinate and nicotinamide metabolism - Homo sapiens (human).4	NADSYN1	1	70	0.142857	0.0453578	driver
Nicotinate and nicotinamide metabolism - Homo sapiens (human).6	NNMT	1	69	0.142857	0.0447098	driver
Nicotinate and nicotinamide metabolism - Homo sapiens (human).7	NT5C3A	1	147	0.142857	0.0952513	driver
Pantothenate and CoA biosynthesis - Homo sapiens (human).1	DPYS	1	51	0.25	0.0188836	driver
Pantothenate and CoA biosynthesis - Homo sapiens (human).2	ENPP1	1	70	0.25	0.0259187	driver
Pantothenate and CoA biosynthesis - Homo sapiens (human).3	UPB1	1	126	0.25	0.0466537	driver
Pantothenate and CoA biosynthesis - Homo sapiens (human).4	VNN1	1	131	0.25	0.048505	driver
Folate biosynthesis - Homo sapiens (human).4	PTS	4	157	0.8	0.072665	driver
Folate biosynthesis - Homo sapiens (human).1	ALPI	2	109	0.4	0.0504489	driver
Folate biosynthesis - Homo sapiens (human).3	ALPP	2	213	0.4	0.0985837	driver
Folate biosynthesis - Homo sapiens (human).2	ALPL	1	127	0.2	0.05878	driver
Folate biosynthesis - Homo sapiens (human).5	SPR	1	53	0.2	0.0245302	driver
Porphyrin and chlorophyll metabolism - Homo sapiens (human).3	ALAS2	7	144	0.333333	0.279922	driver
Porphyrin and chlorophyll metabolism - Homo sapiens (human).6	CPOX	7	138	0.333333	0.268259	driver
Porphyrin and chlorophyll metabolism - Homo sapiens (human).20	UROD	7	155	0.333333	0.301305	driver
Porphyrin and chlorophyll metabolism - Homo sapiens (human).7	FECH	5	112	0.238095	0.217717	driver
Porphyrin and chlorophyll metabolism - Homo sapiens (human).17	UGT2B11	4	63	0.190476	0.122466	driver
Porphyrin and chlorophyll metabolism - Homo sapiens (human).13	UGT1A8	3	50	0.142857	0.0971952	driver
Porphyrin and chlorophyll metabolism - Homo sapiens (human).14	UGT2A1	3	54	0.142857	0.104971	driver
Terpenoid backbone biosynthesis - Homo sapiens (human).4	HMGCS1	6	132	0.857143	0.0855318	driver
Terpenoid backbone biosynthesis - Homo sapiens (human).6	MVD	6	51	0.857143	0.0330464	driver
Terpenoid backbone biosynthesis - Homo sapiens (human).1	ACAT2	5	69	0.714286	0.0447098	driver
Terpenoid backbone biosynthesis - Homo sapiens (human).2	FDPS	5	176	0.714286	0.114042	driver
Terpenoid backbone biosynthesis - Homo sapiens (human).3	HMGCR	5	124	0.714286	0.0803481	driver
Terpenoid backbone biosynthesis - Homo sapiens (human).7	MVK	5	100	0.714286	0.0647968	driver
Terpenoid backbone biosynthesis - Homo sapiens (human).5	IDI1	4	65	0.571429	0.0421179	driver
Nitrogen metabolism - Homo sapiens (human).4	CA7	3	50	0.75	0.0185134	driver
Nitrogen metabolism - Homo sapiens (human).1	CA1	2	71	0.5	0.026289	driver
Nitrogen metabolism - Homo sapiens (human).3	CA2	2	144	0.5	0.0533185	driver
Nitrogen metabolism - Homo sapiens (human).2	CA12	1	136	0.25	0.0503564	driver
Aminoacyl-tRNA biosynthesis - Homo sapiens (human).20	SARS	7	82	0.28	0.189762	driver
Aminoacyl-tRNA biosynthesis - Homo sapiens (human).15	LARS2	6	55	0.24	0.127279	driver
Aminoacyl-tRNA biosynthesis - Homo sapiens (human).6	EPRS	5	66	0.2	0.152735	driver
Aminoacyl-tRNA biosynthesis - Homo sapiens (human).24	WARS	5	57	0.2	0.131908	driver
Aminoacyl-tRNA biosynthesis - Homo sapiens (human).22	TARS2	3	50	0.12	0.115709	driver
Drug metabolism - other enzymes - Homo sapiens (human).8	NAT2	6	146	0.285714	0.28381	driver
Drug metabolism - other enzymes - Homo sapiens (human).17	UGT2B15	6	96	0.285714	0.186615	driver
Drug metabolism - other enzymes - Homo sapiens (human).3	CES2	4	61	0.190476	0.118578	driver
Drug metabolism - other enzymes - Homo sapiens (human).5	DPYS	3	51	0.142857	0.0991391	driver
Drug metabolism - other enzymes - Homo sapiens (human).12	UGT1A8	3	50	0.142857	0.0971952	driver
Drug metabolism - other enzymes - Homo sapiens (human).13	UGT2A1	3	54	0.142857	0.104971	driver
Drug metabolism - other enzymes - Homo sapiens (human).16	UGT2B11	3	63	0.142857	0.122466	driver
Biosynthesis of unsaturated fatty acids - Homo sapiens (human).5	FADS1	3	68	0.375	0.0503564	driver
Biosynthesis of unsaturated fatty acids - Homo sapiens (human).1	ACAA1	2	127	0.25	0.0940479	driver
Biosynthesis of unsaturated fatty acids - Homo sapiens (human).2	ACOX1	2	51	0.25	0.0377673	driver
Biosynthesis of unsaturated fatty acids - Homo sapiens (human).3	ELOVL5	2	59	0.25	0.0436916	driver
Biosynthesis of unsaturated fatty acids - Homo sapiens (human).4	ELOVL6	2	60	0.25	0.0444321	driver
Biosynthesis of unsaturated fatty acids - Homo sapiens (human).6	FADS2	2	91	0.25	0.0673887	driver
Biosynthesis of unsaturated fatty acids - Homo sapiens (human).7	PECR	2	288	0.25	0.213274	driver
Biosynthesis of unsaturated fatty acids - Homo sapiens (human).8	SCD	1	60	0.125	0.0444321	driver
ABC transporters - Homo sapiens (human).1	ABCA1	2	51	0.117647	0.0802555	driver
Ribosome - Homo sapiens (human).52	RPL32	51	53	0.51	0.490604	driver
RNA polymerase - Homo sapiens (human).9	POLR2J	3	73	0.2	0.101361	driver
RNA polymerase - Homo sapiens (human).7	POLR2F	2	73	0.133333	0.101361	driver
RNA polymerase - Homo sapiens (human).10	POLR2J2	2	79	0.133333	0.109692	driver
RNA polymerase - Homo sapiens (human).11	POLR2K	2	55	0.133333	0.0763677	driver
Basal transcription factors - Homo sapiens (human).15	TAF15	3	71	0.157895	0.124873	driver
DNA replication - Homo sapiens (human).6	PCNA	15	213	0.625	0.473202	driver
DNA replication - Homo sapiens (human).2	MCM3	12	200	0.5	0.444321	driver
DNA replication - Homo sapiens (human).12	POLE3	12	164	0.5	0.364343	driver
DNA replication - Homo sapiens (human).22	RPA1	12	163	0.5	0.362122	driver
DNA replication - Homo sapiens (human).7	POLA1	10	101	0.416667	0.224382	driver
DNA replication - Homo sapiens (human).8	POLA2	10	134	0.416667	0.297695	driver
DNA replication - Homo sapiens (human).4	MCM6	8	123	0.333333	0.273257	driver
DNA replication - Homo sapiens (human).9	POLD1	7	51	0.291667	0.113302	driver
DNA replication - Homo sapiens (human).11	POLE2	7	63	0.291667	0.139961	driver
DNA replication - Homo sapiens (human).16	RFC1	6	90	0.25	0.199944	driver
DNA replication - Homo sapiens (human).17	RFC2	6	78	0.25	0.173285	driver
DNA replication - Homo sapiens (human).10	POLD2	4	50	0.166667	0.11108	driver
DNA replication - Homo sapiens (human).23	RPA2	3	53	0.125	0.117745	driver
Proteasome - Homo sapiens (human).19	PSMD14	18	236	0.666667	0.589836	driver
Proteasome - Homo sapiens (human).21	PSMD3	17	106	0.62963	0.264926	driver
Proteasome - Homo sapiens (human).17	PSMD12	15	56	0.555556	0.139961	driver
Proteasome - Homo sapiens (human).14	PSMC2	14	145	0.518519	0.362399	driver
Proteasome - Homo sapiens (human).16	PSMD11	14	82	0.518519	0.204943	driver
Proteasome - Homo sapiens (human).22	PSMD4	13	50	0.481481	0.124965	driver
Proteasome - Homo sapiens (human).6	PSMA7	12	173	0.444444	0.43238	driver
Proteasome - Homo sapiens (human).7	PSMB1	12	140	0.444444	0.349903	driver
Proteasome - Homo sapiens (human).20	PSMD2	12	55	0.444444	0.137462	driver
Proteasome - Homo sapiens (human).11	PSMB7	11	65	0.407407	0.162455	driver
Proteasome - Homo sapiens (human).24	PSMD8	9	63	0.333333	0.157456	driver
Proteasome - Homo sapiens (human).2	PSMA1	8	57	0.296296	0.14246	driver
Proteasome - Homo sapiens (human).15	PSMD1	8	72	0.296296	0.17995	driver
Proteasome - Homo sapiens (human).10	PSMB5	6	77	0.222222	0.192447	driver
Proteasome - Homo sapiens (human).18	PSMD13	5	58	0.185185	0.14496	driver
Protein export - Homo sapiens (human).9	SPCS2	5	194	0.357143	0.251412	driver
Protein export - Homo sapiens (human).12	SRP19	5	108	0.357143	0.139961	driver
Protein export - Homo sapiens (human).14	SRPRB	5	74	0.357143	0.0958993	driver
Protein export - Homo sapiens (human).1	HSPA5	3	114	0.214286	0.147737	driver
Protein export - Homo sapiens (human).3	SEC11C	3	102	0.214286	0.132186	driver
Protein export - Homo sapiens (human).7	SEC62	3	67	0.214286	0.0868277	driver
Protein export - Homo sapiens (human).10	SPCS3	3	87	0.214286	0.112746	driver
Protein export - Homo sapiens (human).13	SRP54	3	72	0.214286	0.0933074	driver
Protein export - Homo sapiens (human).2	SEC11A	2	54	0.142857	0.0699806	driver
Protein export - Homo sapiens (human).4	SEC61A1	2	58	0.142857	0.0751643	driver
Protein export - Homo sapiens (human).11	SRP14	1	54	0.0714286	0.0699806	driver
Base excision repair - Homo sapiens (human).6	PCNA	6	213	0.461538	0.256318	driver
Base excision repair - Homo sapiens (human).10	POLE3	5	164	0.384615	0.197353	driver
Base excision repair - Homo sapiens (human).2	HMGB1	3	157	0.230769	0.188929	driver
Base excision repair - Homo sapiens (human).9	POLE2	2	63	0.153846	0.0758123	driver
Base excision repair - Homo sapiens (human).12	TDG	2	51	0.153846	0.0613718	driver
Base excision repair - Homo sapiens (human).13	UNG	2	57	0.153846	0.0685921	driver
Base excision repair - Homo sapiens (human).7	POLD1	1	51	0.0769231	0.0613718	driver
Base excision repair - Homo sapiens (human).8	POLD2	1	50	0.0769231	0.0601685	driver
Nucleotide excision repair - Homo sapiens (human).24	RPA1	12	163	0.428571	0.422475	driver
Nucleotide excision repair - Homo sapiens (human).15	POLD2	4	50	0.142857	0.129594	driver
Mismatch repair - Homo sapiens (human).11	RFC4	10	516	0.714286	0.668703	driver
Mismatch repair - Homo sapiens (human).10	RFC3	8	386	0.571429	0.500231	driver
Mismatch repair - Homo sapiens (human).12	RPA1	8	163	0.571429	0.211238	driver
Mismatch repair - Homo sapiens (human).5	PCNA	7	213	0.5	0.276034	driver
Mismatch repair - Homo sapiens (human).2	MLH1	5	138	0.357143	0.178839	driver
Mismatch repair - Homo sapiens (human).14	RPA3	5	260	0.357143	0.336943	driver
Mismatch repair - Homo sapiens (human).8	RFC1	4	90	0.285714	0.116634	driver
Mismatch repair - Homo sapiens (human).13	RPA2	4	53	0.285714	0.0686846	driver
Mismatch repair - Homo sapiens (human).6	POLD1	3	51	0.214286	0.0660928	driver
Mismatch repair - Homo sapiens (human).7	POLD2	3	50	0.214286	0.0647968	driver
Mismatch repair - Homo sapiens (human).4	MSH6	2	51	0.142857	0.0660928	driver
Mismatch repair - Homo sapiens (human).9	RFC2	2	78	0.142857	0.101083	driver
Homologous recombination - Homo sapiens (human).11	RAD54B	5	108	0.227273	0.219939	driver
Homologous recombination - Homo sapiens (human).12	RAD54L	5	50	0.227273	0.101824	driver
Homologous recombination - Homo sapiens (human).3	BRCA1	4	56	0.181818	0.114042	driver
Homologous recombination - Homo sapiens (human).15	RPA2	3	53	0.136364	0.107933	driver
Homologous recombination - Homo sapiens (human).19	TOP3A	3	50	0.136364	0.101824	driver
Non-homologous end-joining - Homo sapiens (human).3	MRE11A	5	409	0.833333	0.227159	driver
Non-homologous end-joining - Homo sapiens (human).5	XRCC4	4	272	0.666667	0.151069	driver
Non-homologous end-joining - Homo sapiens (human).2	FEN1	2	129	0.333333	0.0716468	driver
Non-homologous end-joining - Homo sapiens (human).4	PRKDC	2	77	0.333333	0.0427659	driver
Non-homologous end-joining - Homo sapiens (human).6	XRCC5	2	61	0.333333	0.0338795	driver
Non-homologous end-joining - Homo sapiens (human).1	DCLRE1C	1	52	0.166667	0.0288809	driver
SNARE interactions in vesicular transport - Homo sapiens (human).3	STX1B	2	121	0.4	0.056003	driver
SNARE interactions in vesicular transport - Homo sapiens (human).1	STX11	1	65	0.2	0.0300842	driver
SNARE interactions in vesicular transport - Homo sapiens (human).2	STX1A	1	51	0.2	0.0236046	driver
SNARE interactions in vesicular transport - Homo sapiens (human).4	VAMP2	1	52	0.2	0.0240674	driver
SNARE interactions in vesicular transport - Homo sapiens (human).5	VAMP5	1	50	0.2	0.0231417	driver
Autophagy - Homo sapiens (human).3	ATG4C	2	91	0.25	0.0673887	driver
Autophagy - Homo sapiens (human).7	PIK3C3	2	51	0.25	0.0377673	driver
Autophagy - Homo sapiens (human).1	ATG14	1	52	0.125	0.0385078	driver
Autophagy - Homo sapiens (human).2	ATG3	1	56	0.125	0.04147	driver
Autophagy - Homo sapiens (human).4	GABARAP	1	54	0.125	0.0399889	driver
Autophagy - Homo sapiens (human).5	GABARAPL1	1	75	0.125	0.0555401	driver
Autophagy - Homo sapiens (human).6	GABARAPL2	1	88	0.125	0.0651671	driver
Autophagy - Homo sapiens (human).8	ULK2	1	60	0.125	0.0444321	driver
Longevity regulating pathway - Homo sapiens (human).18	PIK3R3	5	63	0.208333	0.139961	driver
Longevity regulating pathway - Homo sapiens (human).24	TSC2	3	50	0.125	0.11108	driver
Apoptosis - multiple species - Homo sapiens (human).3	BCL2L1	4	220	0.333333	0.244377	driver
Apoptosis - multiple species - Homo sapiens (human).9	CASP8	4	247	0.333333	0.274368	driver
Apoptosis - multiple species - Homo sapiens (human).12	XIAP	3	122	0.25	0.135518	driver
Apoptosis - multiple species - Homo sapiens (human).4	BID	2	119	0.166667	0.132186	driver
Apoptosis - multiple species - Homo sapiens (human).1	APAF1	1	69	0.0833333	0.0766454	driver
Apoptosis - multiple species - Homo sapiens (human).7	BIRC6	1	51	0.0833333	0.0566509	driver
Apoptosis - multiple species - Homo sapiens (human).10	HTRA2	1	70	0.0833333	0.0777562	driver
Apoptosis - multiple species - Homo sapiens (human).11	TNFRSF1A	1	61	0.0833333	0.067759	driver
Cardiac muscle contraction - Homo sapiens (human).45	UQCRC1	15	53	0.3125	0.23549	driver
Cardiac muscle contraction - Homo sapiens (human).34	MYL4	12	53	0.25	0.23549	driver
Notch signaling pathway - Homo sapiens (human).8	MAML3	3	124	0.3	0.114783	driver
Notch signaling pathway - Homo sapiens (human).1	APH1A	1	76	0.1	0.0703508	driver
Notch signaling pathway - Homo sapiens (human).2	CREBBP	1	52	0.1	0.0481348	driver
Notch signaling pathway - Homo sapiens (human).3	CTBP2	1	56	0.1	0.0518375	driver
Notch signaling pathway - Homo sapiens (human).4	EP300	1	103	0.1	0.0953439	driver
Notch signaling pathway - Homo sapiens (human).7	MAML1	1	63	0.1	0.0583171	driver
Notch signaling pathway - Homo sapiens (human).9	NOTCH2	1	50	0.1	0.0462834	driver
Hedgehog signaling pathway - Homo sapiens (human).4	CUL3	2	51	0.2	0.0472091	driver
Hedgehog signaling pathway - Homo sapiens (human).5	GLI3	2	127	0.2	0.11756	driver
Hedgehog signaling pathway - Homo sapiens (human).7	PTCH1	2	107	0.2	0.0990466	driver
Hedgehog signaling pathway - Homo sapiens (human).9	SMURF2	2	110	0.2	0.101824	driver
Hedgehog signaling pathway - Homo sapiens (human).1	CSNK1G1	1	52	0.1	0.0481348	driver
Hedgehog signaling pathway - Homo sapiens (human).2	CSNK1G2	1	53	0.1	0.0490604	driver
Hedgehog signaling pathway - Homo sapiens (human).3	CUL1	1	85	0.1	0.0786818	driver
Hedgehog signaling pathway - Homo sapiens (human).6	GSK3B	1	64	0.1	0.0592428	driver
Hedgehog signaling pathway - Homo sapiens (human).8	SMO	1	51	0.1	0.0472091	driver
Hedgehog signaling pathway - Homo sapiens (human).10	SUFU	1	51	0.1	0.0472091	driver
Hippo signaling pathway -multiple species - Homo sapiens (human).5	YAP1	4	208	0.8	0.0962696	driver
Hippo signaling pathway -multiple species - Homo sapiens (human).1	AJUBA	1	74	0.2	0.0342497	driver
Hippo signaling pathway -multiple species - Homo sapiens (human).2	LIMD1	1	53	0.2	0.0245302	driver
Hippo signaling pathway -multiple species - Homo sapiens (human).3	SAV1	1	68	0.2	0.0314727	driver
Hippo signaling pathway -multiple species - Homo sapiens (human).4	TEAD3	1	54	0.2	0.0249931	driver
Antigen processing and presentation - Homo sapiens (human).14	HLA-DQA2	12	55	0.352941	0.1731	driver
Antigen processing and presentation - Homo sapiens (human).31	TAP1	9	73	0.264706	0.229751	driver
Antigen processing and presentation - Homo sapiens (human).33	TAPBP	9	53	0.264706	0.166806	driver
Antigen processing and presentation - Homo sapiens (human).24	KIR3DL2	7	55	0.205882	0.1731	driver
Renin-angiotensin system - Homo sapiens (human).2	ANPEP	3	185	0.5	0.102749	driver
Renin-angiotensin system - Homo sapiens (human).3	CPA3	2	183	0.333333	0.101638	driver
Renin-angiotensin system - Homo sapiens (human).5	CTSG	2	226	0.333333	0.125521	driver
Renin-angiotensin system - Homo sapiens (human).1	AGTR2	1	119	0.166667	0.0660928	driver
Renin-angiotensin system - Homo sapiens (human).4	CTSA	1	189	0.166667	0.104971	driver
Renin-angiotensin system - Homo sapiens (human).6	REN	1	115	0.166667	0.0638711	driver
Cytosolic DNA-sensing pathway - Homo sapiens (human).12	IRF7	3	50	0.130435	0.106452	driver
Intestinal immune network for IgA production - Homo sapiens (human).10	HLA-DMB	10	152	0.384615	0.365824	driver
Intestinal immune network for IgA production - Homo sapiens (human).15	HLA-DQA2	6	55	0.230769	0.132371	driver
Intestinal immune network for IgA production - Homo sapiens (human).22	ITGB7	6	66	0.230769	0.158845	driver
Circadian rhythm - Homo sapiens (human).6	FBXL3	2	50	0.222222	0.0416551	driver
Circadian rhythm - Homo sapiens (human).1	BHLHE41	1	109	0.111111	0.0908081	driver
Circadian rhythm - Homo sapiens (human).2	CLOCK	1	61	0.111111	0.0508192	driver
Circadian rhythm - Homo sapiens (human).3	CREB1	1	82	0.111111	0.0683144	driver
Circadian rhythm - Homo sapiens (human).4	CRY1	1	58	0.111111	0.0483199	driver
Circadian rhythm - Homo sapiens (human).5	CUL1	1	85	0.111111	0.0708137	driver
Circadian rhythm - Homo sapiens (human).7	NR1D1	1	52	0.111111	0.0433213	driver
Circadian rhythm - Homo sapiens (human).8	PER1	1	51	0.111111	0.0424882	driver
Circadian rhythm - Homo sapiens (human).9	PER3	1	52	0.111111	0.0433213	driver
Synaptic vesicle cycle - Homo sapiens (human).7	ATP6V1A	12	111	0.4	0.308248	driver
Synaptic vesicle cycle - Homo sapiens (human).26	STX1B	12	121	0.4	0.336018	driver
Synaptic vesicle cycle - Homo sapiens (human).20	DNM1	11	121	0.366667	0.336018	driver
Synaptic vesicle cycle - Homo sapiens (human).21	NAPA	9	102	0.3	0.283255	driver
Synaptic vesicle cycle - Homo sapiens (human).19	CPLX2	6	63	0.2	0.174951	driver
Synaptic vesicle cycle - Homo sapiens (human).25	STX1A	6	51	0.2	0.141627	driver
Synaptic vesicle cycle - Homo sapiens (human).30	VAMP2	6	52	0.2	0.144404	driver
Olfactory transduction - Homo sapiens (human).4	CALM1	7	132	0.368421	0.232158	driver
Taste transduction - Homo sapiens (human).1	ASIC2	11	182	0.55	0.336943	driver
Taste transduction - Homo sapiens (human).4	GABRA1	10	187	0.5	0.3462	driver
Taste transduction - Homo sapiens (human).10	GRM1	10	232	0.5	0.42951	driver
Taste transduction - Homo sapiens (human).13	HTR1A	9	100	0.45	0.185134	driver
Taste transduction - Homo sapiens (human).6	GABRA4	7	139	0.35	0.257336	driver
Taste transduction - Homo sapiens (human).15	HTR1E	7	112	0.35	0.20735	driver
Taste transduction - Homo sapiens (human).7	GABRA5	6	68	0.3	0.125891	driver
Taste transduction - Homo sapiens (human).16	HTR1F	6	59	0.3	0.109229	driver
Taste transduction - Homo sapiens (human).2	CACNA1A	5	52	0.25	0.0962696	driver
Taste transduction - Homo sapiens (human).14	HTR1D	2	52	0.1	0.0962696	driver
Phototransduction - Homo sapiens (human).6	GNAT1	11	133	0.6875	0.196982	driver
Phototransduction - Homo sapiens (human).9	GUCA1A	11	117	0.6875	0.173285	driver
Phototransduction - Homo sapiens (human).15	SAG	11	151	0.6875	0.223642	driver
Phototransduction - Homo sapiens (human).4	CNGA1	10	180	0.625	0.266593	driver
Phototransduction - Homo sapiens (human).8	GNGT1	10	119	0.625	0.176247	driver
Phototransduction - Homo sapiens (human).11	PDE6A	10	119	0.625	0.176247	driver
Phototransduction - Homo sapiens (human).12	PDE6B	10	93	0.625	0.13774	driver
Phototransduction - Homo sapiens (human).13	RCVRN	10	121	0.625	0.179209	driver
Phototransduction - Homo sapiens (human).14	RHO	10	158	0.625	0.234009	driver
Phototransduction - Homo sapiens (human).5	CNGB1	9	106	0.5625	0.156993	driver
Phototransduction - Homo sapiens (human).16	SLC24A1	9	60	0.5625	0.0888642	driver
Phototransduction - Homo sapiens (human).7	GNB1	3	122	0.1875	0.180691	driver
Phototransduction - Homo sapiens (human).10	GUCY2F	3	99	0.1875	0.146626	driver
Ovarian steroidogenesis - Homo sapiens (human).13	HSD3B1	9	94	0.409091	0.191428	driver
Ovarian steroidogenesis - Homo sapiens (human).16	LDLR	7	108	0.318182	0.219939	driver
Progesterone-mediated oocyte maturation - Homo sapiens (human).16	MAD2L1	3	57	0.136364	0.116079	driver
Regulation of lipolysis in adipocytes - Homo sapiens (human).7	IRS1	2	84	0.125	0.12441	driver
Type II diabetes mellitus - Homo sapiens (human).3	CACNA1A	2	52	0.105263	0.0914561	driver
Type I diabetes mellitus - Homo sapiens (human).6	HLA-DMB	9	152	0.36	0.351754	driver
Type I diabetes mellitus - Homo sapiens (human).11	HLA-DQA2	8	55	0.32	0.127279	driver
Type I diabetes mellitus - Homo sapiens (human).10	HLA-DQA1	7	97	0.28	0.224475	driver
Type I diabetes mellitus - Homo sapiens (human).13	HLA-DRB5	6	89	0.24	0.205961	driver
Maturity onset diabetes of the young - Homo sapiens (human).8	PKLR	3	193	0.333333	0.160789	driver
Maturity onset diabetes of the young - Homo sapiens (human).2	HNF1A	2	116	0.222222	0.0966398	driver
Maturity onset diabetes of the young - Homo sapiens (human).3	HNF4A	2	150	0.222222	0.124965	driver
Maturity onset diabetes of the young - Homo sapiens (human).4	IAPP	2	188	0.222222	0.156623	driver
Maturity onset diabetes of the young - Homo sapiens (human).1	GCK	1	98	0.111111	0.081644	driver
Maturity onset diabetes of the young - Homo sapiens (human).5	INS	1	60	0.111111	0.0499861	driver
Maturity onset diabetes of the young - Homo sapiens (human).6	NEUROD1	1	102	0.111111	0.0849764	driver
Maturity onset diabetes of the young - Homo sapiens (human).7	PAX6	1	123	0.111111	0.102472	driver
Aldosterone-regulated sodium reabsorption - Homo sapiens (human).1	ATP1A1	5	112	0.357143	0.145145	driver
Aldosterone-regulated sodium reabsorption - Homo sapiens (human).5	FXYD2	3	125	0.214286	0.161992	driver
Aldosterone-regulated sodium reabsorption - Homo sapiens (human).8	KCNJ1	3	109	0.214286	0.141257	driver
Vasopressin-regulated water reabsorption - Homo sapiens (human).15	RAB5A	7	124	0.411765	0.195131	driver
Vasopressin-regulated water reabsorption - Homo sapiens (human).14	RAB11B	4	114	0.235294	0.179395	driver
Vasopressin-regulated water reabsorption - Homo sapiens (human).7	DCTN4	3	77	0.176471	0.12117	driver
Vasopressin-regulated water reabsorption - Homo sapiens (human).8	DCTN6	3	102	0.176471	0.160511	driver
Vasopressin-regulated water reabsorption - Homo sapiens (human).17	VAMP2	3	52	0.176471	0.0818291	driver
Vasopressin-regulated water reabsorption - Homo sapiens (human).6	DCTN2	2	52	0.117647	0.0818291	driver
Proximal tubule bicarbonate reclamation - Homo sapiens (human).1	ATP1A1	5	112	0.625	0.0829399	driver
Proximal tubule bicarbonate reclamation - Homo sapiens (human).3	ATP1B1	2	140	0.25	0.103675	driver
Proximal tubule bicarbonate reclamation - Homo sapiens (human).2	ATP1A2	1	136	0.125	0.100713	driver
Proximal tubule bicarbonate reclamation - Homo sapiens (human).5	CA4	1	114	0.125	0.084421	driver
Proximal tubule bicarbonate reclamation - Homo sapiens (human).6	FXYD2	1	125	0.125	0.0925669	driver
Proximal tubule bicarbonate reclamation - Homo sapiens (human).7	GLS	1	56	0.125	0.04147	driver
Proximal tubule bicarbonate reclamation - Homo sapiens (human).8	SLC4A4	1	74	0.125	0.0547996	driver
Collecting duct acid secretion - Homo sapiens (human).11	ATP6V1E1	3	129	0.2	0.179117	driver
Collecting duct acid secretion - Homo sapiens (human).2	ATP4B	2	60	0.133333	0.0833102	driver
Collecting duct acid secretion - Homo sapiens (human).10	ATP6V1D	2	77	0.133333	0.106915	driver
Fat digestion and absorption - Homo sapiens (human).19	PLA2G1B	6	64	0.230769	0.154031	driver
Fat digestion and absorption - Homo sapiens (human).25	PNLIPRP1	5	67	0.192308	0.161252	driver
Fat digestion and absorption - Homo sapiens (human).10	DGAT1	4	55	0.153846	0.132371	driver
Vitamin digestion and absorption - Homo sapiens (human).1	APOA1	2	230	0.666667	0.0638711	driver
Vitamin digestion and absorption - Homo sapiens (human).2	APOA4	2	105	0.666667	0.0291586	driver
Vitamin digestion and absorption - Homo sapiens (human).3	APOB	2	164	0.666667	0.0455429	driver
Mineral absorption - Homo sapiens (human).17	SLC30A1	4	59	0.173913	0.125613	driver
Mineral absorption - Homo sapiens (human).8	FTH1	3	50	0.130435	0.106452	driver
Prion diseases - Homo sapiens (human).8	C8G	4	106	0.210526	0.18643	driver
Cocaine addiction - Homo sapiens (human).11	GRIN2C	5	103	0.25	0.190688	driver
Cocaine addiction - Homo sapiens (human).5	DRD2	4	53	0.2	0.0981209	driver
Cocaine addiction - Homo sapiens (human).18	PPP1R1B	4	67	0.2	0.12404	driver
Cocaine addiction - Homo sapiens (human).20	RGS9	3	56	0.15	0.103675	driver
Nicotine addiction - Homo sapiens (human).22	GRIN2B	17	204	0.68	0.472091	driver
Nicotine addiction - Homo sapiens (human).18	GRIA2	16	260	0.64	0.601685	driver
Nicotine addiction - Homo sapiens (human).6	GABRA1	14	187	0.56	0.43275	driver
Nicotine addiction - Homo sapiens (human).21	GRIN2A	13	153	0.52	0.354068	driver
Nicotine addiction - Homo sapiens (human).12	GABRB3	12	116	0.48	0.268444	driver
Nicotine addiction - Homo sapiens (human).2	CACNA1B	10	104	0.4	0.240674	driver
Nicotine addiction - Homo sapiens (human).8	GABRA4	10	139	0.4	0.32167	driver
Nicotine addiction - Homo sapiens (human).1	CACNA1A	9	52	0.36	0.120337	driver
Nicotine addiction - Homo sapiens (human).9	GABRA5	9	68	0.36	0.157364	driver
Nicotine addiction - Homo sapiens (human).13	GABRD	8	98	0.32	0.226789	driver
Nicotine addiction - Homo sapiens (human).23	GRIN2C	8	103	0.32	0.23836	driver
Nicotine addiction - Homo sapiens (human).3	CHRNA4	7	108	0.28	0.249931	driver
Nicotine addiction - Homo sapiens (human).10	GABRB1	5	56	0.2	0.129594	driver
Pathogenic Escherichia coli infection - Homo sapiens (human).3	ARHGEF2	4	52	0.2	0.0962696	driver
Pathogenic Escherichia coli infection - Homo sapiens (human).6	ARPC5	4	98	0.2	0.181431	driver
Pathogenic Escherichia coli infection - Homo sapiens (human).15	TUBA1A	4	103	0.2	0.190688	driver
Pathogenic Escherichia coli infection - Homo sapiens (human).16	TUBA1B	4	83	0.2	0.153661	driver
Pathogenic Escherichia coli infection - Homo sapiens (human).17	TUBA1C	4	101	0.2	0.186985	driver
Pathogenic Escherichia coli infection - Homo sapiens (human).7	CDC42	3	52	0.15	0.0962696	driver
Staphylococcus aureus infection - Homo sapiens (human).37	PTAFR	10	74	0.27027	0.253448	driver
Thyroid cancer - Homo sapiens (human).1	LEF1	1	143	0.5	0.0264741	driver
Thyroid cancer - Homo sapiens (human).2	TCF7	1	60	0.5	0.011108	driver
Bladder cancer - Homo sapiens (human).2	CDH1	3	81	0.157895	0.14246	driver
Bladder cancer - Homo sapiens (human).6	DAPK2	2	50	0.105263	0.0879385	driver
Acute myeloid leukemia - Homo sapiens (human).14	STAT5A	3	50	0.1875	0.0740535	driver
Acute myeloid leukemia - Homo sapiens (human).8	PIK3R3	2	63	0.125	0.0933074	driver
Central carbon metabolism in cancer - Homo sapiens (human).4	GLS	3	56	0.136364	0.114042	driver
Asthma - Homo sapiens (human).8	HLA-DOA	9	219	0.473684	0.385171	driver
Asthma - Homo sapiens (human).7	HLA-DMB	8	152	0.421053	0.267333	driver
Asthma - Homo sapiens (human).11	HLA-DQA1	6	97	0.315789	0.170601	driver
Asthma - Homo sapiens (human).9	HLA-DOB	5	146	0.263158	0.256781	driver
Asthma - Homo sapiens (human).10	HLA-DPB1	5	145	0.263158	0.255022	driver
Asthma - Homo sapiens (human).12	HLA-DQA2	5	55	0.263158	0.0967324	driver
Asthma - Homo sapiens (human).14	HLA-DRB5	4	89	0.210526	0.156531	driver
Autoimmune thyroid disease - Homo sapiens (human).14	HLA-DQA1	8	97	0.296296	0.242433	driver
Autoimmune thyroid disease - Homo sapiens (human).15	HLA-DQA2	8	55	0.296296	0.137462	driver
Allograft rejection - Homo sapiens (human).13	HLA-DQA1	8	97	0.296296	0.242433	driver
Allograft rejection - Homo sapiens (human).14	HLA-DQA2	8	55	0.296296	0.137462	driver
Graft-versus-host disease - Homo sapiens (human).17	IFNG	13	239	0.541667	0.530964	driver
Graft-versus-host disease - Homo sapiens (human).6	HLA-DMB	9	152	0.375	0.337684	driver
Graft-versus-host disease - Homo sapiens (human).16	HLA-G	9	152	0.375	0.337684	driver
Graft-versus-host disease - Homo sapiens (human).9	HLA-DPB1	8	145	0.333333	0.322133	driver
Graft-versus-host disease - Homo sapiens (human).11	HLA-DQA2	8	55	0.333333	0.122188	driver
Graft-versus-host disease - Homo sapiens (human).5	GZMB	7	91	0.291667	0.202166	driver
Graft-versus-host disease - Homo sapiens (human).10	HLA-DQA1	7	97	0.291667	0.215496	driver
Graft-versus-host disease - Homo sapiens (human).13	HLA-DRB5	6	89	0.25	0.197723	driver
Graft-versus-host disease - Homo sapiens (human).21	KIR3DL2	6	55	0.25	0.122188	driver
Graft-versus-host disease - Homo sapiens (human).23	KLRD1	4	72	0.166667	0.159956	driver
Primary immunodeficiency - Homo sapiens (human).14	IL2RG	7	162	0.333333	0.314913	driver
Primary immunodeficiency - Homo sapiens (human).18	RAG1	7	171	0.333333	0.332408	driver
Primary immunodeficiency - Homo sapiens (human).11	CD8A	6	103	0.285714	0.200222	driver
Primary immunodeficiency - Homo sapiens (human).16	JAK3	6	133	0.285714	0.258539	driver
Primary immunodeficiency - Homo sapiens (human).20	TAP1	3	73	0.142857	0.141905	driver
Viral myocarditis - Homo sapiens (human).21	HLA-DQA2	9	55	0.257143	0.178191	driver

## Sheet: GI_DRIVER
	dfer	Freq	topwhol_net	wi	d_expected_path	driver
Fatty acid biosynthesis - Homo sapiens (human).4	ACSL5	2	320	0.285714	0.151392	driver
Fatty acid biosynthesis - Homo sapiens (human).6	MCAT	2	180	0.285714	0.0851582	driver
Fatty acid biosynthesis - Homo sapiens (human).7	OLAH	1	241	0.142857	0.114017	driver
Synthesis and degradation of ketone bodies - Homo sapiens (human).1	ACAT1	1	769	0.5	0.103947	driver
Synthesis and degradation of ketone bodies - Homo sapiens (human).2	HMGCLL1	1	915	0.5	0.123682	driver
Ubiquinone and other terpenoid-quinone biosynthesis - Homo sapiens (human).2	GGCX	1	815	0.25	0.22033	driver
Ubiquinone and other terpenoid-quinone biosynthesis - Homo sapiens (human).3	TAT	1	479	0.25	0.129494	driver
Ubiquinone and other terpenoid-quinone biosynthesis - Homo sapiens (human).4	VKORC1L1	1	342	0.25	0.0924574	driver
Phenylalanine metabolism - Homo sapiens (human).1	ALDH1A3	1	130	0.1	0.0878616	driver
Phenylalanine, tyrosine and tryptophan biosynthesis - Homo sapiens (human).1	GOT2	1	2017	0.5	0.272641	driver
Phenylalanine, tyrosine and tryptophan biosynthesis - Homo sapiens (human).2	PAH	1	1959	0.5	0.264801	driver
Taurine and hypotaurine metabolism - Homo sapiens (human).1	GAD1	1	1083	0.5	0.146391	driver
Taurine and hypotaurine metabolism - Homo sapiens (human).2	GGT5	1	441	0.5	0.0596107	driver
Other glycan degradation - Homo sapiens (human).3	GLB1	2	1125	0.4	0.38017	driver
Other glycan degradation - Homo sapiens (human).2	FUCA2	1	533	0.2	0.180116	driver
Other glycan degradation - Homo sapiens (human).5	NEU3	1	290	0.2	0.0979995	driver
Neomycin, kanamycin and gentamicin biosynthesis - Homo sapiens (human).1	HK1	1	361	0.5	0.048797	driver
Neomycin, kanamycin and gentamicin biosynthesis - Homo sapiens (human).2	HK2	1	404	0.5	0.0546094	driver
Glycosaminoglycan biosynthesis - chondroitin sulfate / dermatan sulfate - Homo sapiens (human).1	B3GALT6	1	259	0.142857	0.122533	driver
Glycosaminoglycan biosynthesis - keratan sulfate - Homo sapiens (human).4	CHST2	4	1410	0.666667	0.571776	driver
Glycosaminoglycan biosynthesis - keratan sulfate - Homo sapiens (human).3	B4GALT3	1	213	0.166667	0.0863747	driver
Glycosylphosphatidylinositol (GPI)-anchor biosynthesis - Homo sapiens (human).3	PIGL	2	564	0.285714	0.266829	driver
Glycosylphosphatidylinositol (GPI)-anchor biosynthesis - Homo sapiens (human).5	PIGO	1	106	0.142857	0.0501487	driver
Glycosylphosphatidylinositol (GPI)-anchor biosynthesis - Homo sapiens (human).7	PIGZ	1	170	0.142857	0.0804271	driver
alpha-Linolenic acid metabolism - Homo sapiens (human).7	PLA2G6	2	546	0.285714	0.258313	driver
Thiamine metabolism - Homo sapiens (human).5	ALPP	2	316	0.285714	0.1495	driver
Vitamin B6 metabolism - Homo sapiens (human).3	PNPO	2	471	0.666667	0.0954988	driver
Vitamin B6 metabolism - Homo sapiens (human).1	PDXK	1	1298	0.333333	0.263179	driver
Vitamin B6 metabolism - Homo sapiens (human).2	PHOSPHO2	1	506	0.333333	0.102595	driver
Pantothenate and CoA biosynthesis - Homo sapiens (human).2	GADL1	2	1029	0.4	0.347729	driver
Pantothenate and CoA biosynthesis - Homo sapiens (human).4	PANK3	1	455	0.2	0.153758	driver
Pantothenate and CoA biosynthesis - Homo sapiens (human).5	PPCDC	1	327	0.2	0.110503	driver
Sulfur metabolism - Homo sapiens (human).4	PAPSS2	2	491	0.4	0.165923	driver
Sulfur metabolism - Homo sapiens (human).5	SUOX	2	649	0.4	0.219316	driver
Sulfur metabolism - Homo sapiens (human).1	BPNT1	1	255	0.2	0.0861719	driver
Sulfur metabolism - Homo sapiens (human).2	MPST	1	242	0.2	0.0817789	driver
Biosynthesis of unsaturated fatty acids - Homo sapiens (human).8	PECR	1	122	0.1	0.0824547	driver
RNA polymerase - Homo sapiens (human).2	POLR1C	1	69	0.0833333	0.0559611	driver
Basal transcription factors - Homo sapiens (human).17	TAF9B	1	24	0.05	0.0324412	driver
Base excision repair - Homo sapiens (human).10	POLE	1	26	0.0769231	0.022844	driver
Non-homologous end-joining - Homo sapiens (human).1	DCLRE1C	1	435	0.2	0.146999	driver
Non-homologous end-joining - Homo sapiens (human).3	RAD50	1	165	0.2	0.0557583	driver
Cell cycle - Homo sapiens (human).99	WEE2	1	1	0.00943396	0.0071641	driver
ECM-receptor interaction - Homo sapiens (human).27	ITGA1	1	2	0.015625	0.00865099	driver
Circadian rhythm - Homo sapiens (human).3	BHLHE41	1	15	0.0384615	0.0263585	driver
Phototransduction - Homo sapiens (human).1	GNB1	1	736	0.25	0.198973	driver
Phototransduction - Homo sapiens (human).2	GUCA1B	1	235	0.25	0.0635307	driver
Phototransduction - Homo sapiens (human).3	RHO	1	313	0.25	0.0846175	driver
Renal cell carcinoma - Homo sapiens (human).17	ETS1	1	1	0.0169492	0.00398756	driver
Asthma - Homo sapiens (human).9	IL9	1	116	0.111111	0.0705596	driver
Hypertrophic cardiomyopathy (HCM) - Homo sapiens (human).24	ITGA1	1	2	0.0151515	0.00892133	driver
Arrhythmogenic right ventricular cardiomyopathy (ARVC) - Homo sapiens (human).33	ITGA1	1	2	0.015873	0.00851582	driver
Dilated cardiomyopathy - Homo sapiens (human).31	ITGA1	1	2	0.0142857	0.00946202	driver

## Sheet: PI_DRIVER
	dfer	Freq	topwhol_net	wi	d_expected_path	driver
Glycolysis / Gluconeogenesis - Homo sapiens (human).35	TPI1	6	49	0.171428571428571	0.13049764115051	driver
Glycolysis / Gluconeogenesis - Homo sapiens (human).13	ENO3	5	31	0.142857142857143	0.082559732156445	driver
Glycolysis / Gluconeogenesis - Homo sapiens (human).24	PDHA2	2	7	0.0571428571428571	0.0186425201643585	driver
Glycolysis / Gluconeogenesis - Homo sapiens (human).30	PGAM2	2	13	0.0571428571428571	0.0346218231623802	driver
Glycolysis / Gluconeogenesis - Homo sapiens (human).2	AKR1A1	1	9	0.0285714285714286	0.0239689544970324	driver
Glycolysis / Gluconeogenesis - Homo sapiens (human).3	ALDH3B1	1	7	0.0285714285714286	0.0186425201643585	driver
Glycolysis / Gluconeogenesis - Homo sapiens (human).33	PGM2	1	10	0.0285714285714286	0.0266321716633693	driver
Citrate cycle (TCA cycle) - Homo sapiens (human).13	OGDH	11	104	0.5	0.174098310759397	driver
Citrate cycle (TCA cycle) - Homo sapiens (human).21	SUCLG1	11	55	0.5	0.0920712220362198	driver
Citrate cycle (TCA cycle) - Homo sapiens (human).3	DLD	9	72	0.409090909090909	0.120529599756506	driver
Citrate cycle (TCA cycle) - Homo sapiens (human).20	SUCLA2	9	37	0.409090909090909	0.0619388220970933	driver
Citrate cycle (TCA cycle) - Homo sapiens (human).2	DLAT	8	48	0.363636363636364	0.0803530665043372	driver
Citrate cycle (TCA cycle) - Homo sapiens (human).4	DLST	8	69	0.363636363636364	0.115507533099985	driver
Citrate cycle (TCA cycle) - Homo sapiens (human).12	MDH2	8	176	0.363636363636364	0.294627910515903	driver
Citrate cycle (TCA cycle) - Homo sapiens (human).19	SDHB	8	81	0.363636363636364	0.135595799726069	driver
Citrate cycle (TCA cycle) - Homo sapiens (human).10	IDH3G	7	116	0.318181818181818	0.194186577385482	driver
Citrate cycle (TCA cycle) - Homo sapiens (human).15	PDHA1	7	94	0.318181818181818	0.157358088570994	driver
Citrate cycle (TCA cycle) - Homo sapiens (human).17	PDHB	7	91	0.318181818181818	0.152336021914473	driver
Citrate cycle (TCA cycle) - Homo sapiens (human).18	SDHA	7	92	0.318181818181818	0.154010044133313	driver
Citrate cycle (TCA cycle) - Homo sapiens (human).8	IDH3A	6	95	0.272727272727273	0.159032110789834	driver
Citrate cycle (TCA cycle) - Homo sapiens (human).14	PC	6	81	0.272727272727273	0.135595799726069	driver
Citrate cycle (TCA cycle) - Homo sapiens (human).6	IDH1	2	54	0.0909090909090909	0.0903971998173794	driver
Citrate cycle (TCA cycle) - Homo sapiens (human).9	IDH3B	2	12	0.0909090909090909	0.0200882666260843	driver
Citrate cycle (TCA cycle) - Homo sapiens (human).16	PDHA2	2	7	0.0909090909090909	0.0117181555318825	driver
Citrate cycle (TCA cycle) - Homo sapiens (human).22	SUCLG2	2	28	0.0909090909090909	0.0468726221275301	driver
Citrate cycle (TCA cycle) - Homo sapiens (human).1	CS	1	25	0.0454545454545455	0.041850555471009	driver
Citrate cycle (TCA cycle) - Homo sapiens (human).11	MDH1	1	24	0.0454545454545455	0.0401765332521686	driver
Pentose phosphate pathway - Homo sapiens (human).4	G6PD	3	47	0.1875	0.057221123116725	driver
Pentose phosphate pathway - Homo sapiens (human).6	PFKL	3	104	0.1875	0.126616953279562	driver
Pentose phosphate pathway - Homo sapiens (human).11	PGM1	3	136	0.1875	0.165576015827119	driver
Pentose phosphate pathway - Homo sapiens (human).1	ALDOA	2	65	0.125	0.0791355957997261	driver
Pentose phosphate pathway - Homo sapiens (human).5	GPI	2	24	0.125	0.0292192969106681	driver
Pentose phosphate pathway - Homo sapiens (human).7	PFKM	2	24	0.125	0.0292192969106681	driver
Pentose phosphate pathway - Homo sapiens (human).8	PFKP	2	51	0.125	0.0620910059351697	driver
Pentose phosphate pathway - Homo sapiens (human).10	PGLS	2	19	0.125	0.0231319433876122	driver
Pentose phosphate pathway - Homo sapiens (human).15	TALDO1	2	46	0.125	0.0560036524121138	driver
Pentose phosphate pathway - Homo sapiens (human).2	ALDOB	1	16	0.0625	0.0194795312737787	driver
Pentose phosphate pathway - Homo sapiens (human).3	ALDOC	1	18	0.0625	0.0219144726830011	driver
Pentose phosphate pathway - Homo sapiens (human).12	PGM2	1	10	0.0625	0.0121747070461117	driver
Pentose phosphate pathway - Homo sapiens (human).13	PRPS1	1	18	0.0625	0.0219144726830011	driver
Pentose phosphate pathway - Homo sapiens (human).14	PRPS2	1	8	0.0625	0.00973976563688936	driver
Pentose phosphate pathway - Homo sapiens (human).16	TKT	1	47	0.0625	0.057221123116725	driver
Pentose and glucuronate interconversions - Homo sapiens (human).1	AKR1B1	1	24	0.166666666666667	0.0109572363415005	driver
Pentose and glucuronate interconversions - Homo sapiens (human).2	SORD	1	34	0.166666666666667	0.0155227514837924	driver
Pentose and glucuronate interconversions - Homo sapiens (human).3	UGDH	1	29	0.166666666666667	0.0132399939126465	driver
Pentose and glucuronate interconversions - Homo sapiens (human).4	UGT1A1	1	4	0.166666666666667	0.00182620605691676	driver
Pentose and glucuronate interconversions - Homo sapiens (human).5	UGT1A6	1	1	0.166666666666667	0.000456551514229189	driver
Pentose and glucuronate interconversions - Homo sapiens (human).6	UGT2B17	1	1	0.166666666666667	0.000456551514229189	driver
Fructose and mannose metabolism - Homo sapiens (human).8	PFKL	3	104	0.272727272727273	0.0870491553796987	driver
Fructose and mannose metabolism - Homo sapiens (human).2	ALDOA	2	65	0.181818181818182	0.0544057221123117	driver
Fructose and mannose metabolism - Homo sapiens (human).9	PFKM	2	24	0.181818181818182	0.0200882666260843	driver
Fructose and mannose metabolism - Homo sapiens (human).10	PFKP	2	51	0.181818181818182	0.0426875665804292	driver
Fructose and mannose metabolism - Homo sapiens (human).1	AKR1B1	1	24	0.0909090909090909	0.0200882666260843	driver
Fructose and mannose metabolism - Homo sapiens (human).3	ALDOB	1	16	0.0909090909090909	0.0133921777507229	driver
Fructose and mannose metabolism - Homo sapiens (human).4	ALDOC	1	18	0.0909090909090909	0.0150661999695632	driver
Fructose and mannose metabolism - Homo sapiens (human).5	GMPPA	1	9	0.0909090909090909	0.00753309998478162	driver
Fructose and mannose metabolism - Homo sapiens (human).6	GMPPB	1	20	0.0909090909090909	0.0167402221884036	driver
Fructose and mannose metabolism - Homo sapiens (human).7	MPI	1	60	0.0909090909090909	0.0502206665652108	driver
Fructose and mannose metabolism - Homo sapiens (human).11	SORD	1	34	0.0909090909090909	0.0284583777202861	driver
Galactose metabolism - Homo sapiens (human).6	PFKL	3	104	0.3	0.0791355957997261	driver
Galactose metabolism - Homo sapiens (human).9	PGM1	3	136	0.3	0.103485009891949	driver
Galactose metabolism - Homo sapiens (human).7	PFKM	2	24	0.2	0.0182620605691676	driver
Galactose metabolism - Homo sapiens (human).8	PFKP	2	51	0.2	0.0388068787094811	driver
Galactose metabolism - Homo sapiens (human).1	B4GALT1	1	10	0.1	0.00760919190381981	driver
Galactose metabolism - Homo sapiens (human).2	GALE	1	8	0.1	0.00608735352305585	driver
Galactose metabolism - Homo sapiens (human).3	GALT	1	87	0.1	0.0661999695632324	driver
Galactose metabolism - Homo sapiens (human).4	GCK	1	11	0.1	0.0083701110942018	driver
Galactose metabolism - Homo sapiens (human).5	LALBA	1	9	0.1	0.00684827271343783	driver
Galactose metabolism - Homo sapiens (human).10	PGM2	1	10	0.1	0.00760919190381981	driver
[truncated: 2,214 more rows]
