# Supplementary material for: Integration of multiple networks and pathways identifies cancer driver genes in pan-cancer analysis
Source: BMC Genomics. 2018 Jan 6;19:25. doi: 10.1186/s12864-017-4423-x (PMC5756345; doi:10.1186/s12864-017-4423-x)
Supplement: Supplementary file 2 — Shows the results obtained by our method applied to the different networks identifying 1322 genes that are common in at least two networks. (XLSX 23 kb) [file 12864_2017_4423_MOESM2_ESM.xlsx]

## Sheet: Sheet1
Genes
GPI
GALE
OTC
ALDH5A1
ALG3
SPTLC1
FH
TYMS
HMGCR
POLE3
SEC62
RAD54L
HTR1D
ATG14
ULK2
AJUBA
LIMD1
IRF7
FBXL3
HTR1F
HTR1A
GNAT1
SAG
SLC24A1
KCNJ1
DCTN4
FTH1
DRD2
PPP1R1B
JAK3
PNPO
SDHB
POLD4
POLR3D
GCLC
CAT
RRM2
RRM1
RRM2B
GCLM
DDOST
DPM1
DPM2
DPM3
DGKD
DGKH
INPPL1
PIGA
GPAA1
PIGC
PIGK
PIGQ
PIGS
PIGT
PIGU
PIGH
PIGP
PIGM
PIGX
PAFAH1B1
PAFAH1B3
ALAD
HMBS
UROS
FARSB
EXOSC6
EXOSC8
EXOSC1
EXOSC3
EXOSC9
EXOSC7
EDC3
POLR2E
POLR3F
POLR2L
POLR3E
TAF1
TAF5
TAF10
TAF9
TAF12
GTF2H4
CDK7
GTF2H1
ERCC3
GTF2E2
ERCC2
GTF2H2
MNAT1
CCNH
GTF2H3
PRIM1
PRIM2
POLD3
DNA2
PSMC5
PSMC1
PSMC4
PSMC3
PSMC6
PSME4
SEC61B
SEC63
SRP68
SRP72
FABP1
PLTP
OLR1
APEX1
ERCC6
XPC
XPA
ERCC8
BLM
RBBP8
UIMC1
FAM175A
BRIP1
PALB2
NHEJ1
FANCG
FANCM
FANCA
FANCD2
FANCL
FANCC
FANCF
RMI1
FANCE
FANCB
DGKZ
INPP4A
GOSR1
STX18
BNIP1
ATG5
PIK3R4
AP1S1
AP1S2
AGPS
PEX3
DIABLO
BCL2L11
CYCS
BBC3
PMAIP1
UQCRB
COX5A
TNNT2
UQCRFS1
TNNI3
UQCRC2
COX5B
UQCR11
UQCRQ
MAP2K1
BRAF
KRAS
RBPJ
DTX1
CIR1
DLL1
JAG1
JAG2
DLL4
PTCH2
GLI2
HHIP
BOC
GAS1
PRKACG
MAPKAPK3
SH2D2A
ICOSLG
SERPINA5
C2
C5
MASP2
C1S
C1R
C3AR1
CFI
KIR3DL1
KLRC1
KLRC2
KIR2DS1
KIR2DS2
AGT
AGTR1
TLR5
MAVS
DDX58
NLRX1
AZI2
FLT3LG
CD22
MS4A2
TNFSF13B
CD86
MADCAM1
TNFRSF13B
BHLHE40
PRKAB2
FBXW11
PRKAA2
PLCB4
ATP6V1F
SNAP25
ATP6V1H
SYT1
RIMS1
UNC13B
AP2S1
PPP1R17
PDE1A
GABBR2
TAS1R3
GABBR1
TAS1R1
TAS1R2
GUCY2D
SLC2A2
FFAR1
GNAS
CGA
LHB
LHCGR
FSHB
FSHR
TG
ITPR2
CAMKK1
ABHD5
ADORA1
LIPE
INSR
IRS2
MAFA
CD28
PRF1
FOXA2
PIK3R2
SGK1
SLC9A3R2
AP2A2
PLCB3
DYNC1LI1
DYNC1LI2
DYNC2H1
KCNQ1
ITPR3
SLC3A2
SLC7A8
SLC3A1
SLC7A7
CLPS
CUBN
ALS2
C1QB
C1QC
C6
ARPC1B
NAIP
C3
MASP1
C4A
CFH
CFB
MBL2
ARAF
NCOA4
STK36
GLI1
DAPK3
CD40LG
CTLA4
KIR2DL3
KIR2DL1
RFX5
RFXANK
RFXAP
ENO3
PDHA2
PGAM2
AKR1A1
PGM2
IDH1
CS
G6PD
PGLS
ALDOC
PRPS1
PRPS2
AKR1B1
UGT1A1
UGT1A6
UGT2B17
GMPPA
GMPPB
ACACA
ACSL4
OXSM
ELOVL1
HSD17B12
ECI1
HADH
HSD17B7
COQ3
CYP11A1
CYP11B1
CYP3A4
UGT2B7
ATP5G1
ATP6V1G2
ATP6V0E1
ATP6V1E2
ASL
ASS1
ARG2
GLUD1
GOT1
NOS1
POLR3K
POLR3G
POLR3GL
ZNRD1
ADSL
CAD
PPAT
GAD2
GCSH
PHGDH
PSAT1
SRR
SHMT2
LDHAL6B
AHCYL2
LDHAL6A
EHMT1
EHMT2
SUV39H1
SETDB1
EZH1
KMT2C
KMT2D
CNDP2
ALDH18A1
ALDH4A1
CNDP1
DAO
TYR
DCT
TYRP1
AADAT
EHHADH
KMO
ECHS1
PAPSS1
TXNRD1
GSTM2
GSTA1
GSTA2
GSTM1
GSTM3
GSTO1
GSTT1
POMT1
POMT2
GNPDA1
PGM3
GNPDA2
PIP5KL1
AGPAT4
CRLS1
PLA2G5
PTGIS
ALOX12
ALOX5
LTC4S
ALDH1B1
AGXT
GART
ALPPL2
NADK2
PNP
HMOX1
GGPS1
PDSS1
CA9
AARS
GARS
NARS
TARS
RARS2
FARS2
CARS
DARS2
GUSB
UPP1
ABCD2
ABCG1
ABCC4
ABCG4
UTP14C
RPP25
NXT1
NXF3
NXT2
POP5
NXF5
UPF3A
SMG7
LSM7
TOB2
POLR2C
POLR1D
POLR2B
POLR2G
POLR2I
TAF7
GTF2F1
TAF8
TAF7L
TAF6L
RNASEH1
RNASEH2A
HMGCS2
PLIN2
PARP2
NEIL1
APEX2
PARP3
MSH3
PMS2
TOPBP1
RAD51D
XRCC2
EME1
POLH
REV1
EME2
SGPP1
GABRQ
CCNG1
GADD45B
CCNE2
CCNB3
URM1
MOCS3
MOCS2
VAMP8
VAMP3
SEC22B
STX17
GOSR2
ATG10
ATG4B
ATG4A
ATG4D
PEX12
PEX11A
PEX11B
PEX11G
ADCY1
EIF4EBP2
BIRC5
BIRC7
BIRC8
COX7A2
ETS2
ETV6
BMP7
BAMBI
BMP6
INHBB
GDF5
INHBC
GDF6
BMP5
GDF7
MOB1A
MOB1B
RASSF2
WWC1
WWTR1
RASSF4
RASSF6
TEAD4
TEAD1
TEAD2
ITGA8
ITGA9
CTNNA3
WNT3
HLA-DQB1
HLA-F
ACE
ACE2
CMA1
ENPEP
THOP1
IFNA4
IFNA8
IFNA14
IFNA2
IFNA7
IFNB1
IL3
RORC
RORB
GNG3
GNG13
GNG4
GNG5
GNG7
GNG10
GNGT2
GNG8
ATP6V1G1
NTF3
GNG11
GABRR2
GRIN3B
PLA2G4C
PLA2G4D
GNG2
GABRB2
GABRG2
GABRG1
GABRG3
GRIA3
CALM3
SCNN1A
SCNN1B
SCNN1G
KCNMB2
GNRH1
IGF1
FZD1
FZD9
WNT7A
PLIN1
PIK3CA
PPP1R3E
ATP2B1
CLTB
DCTN5
ATP6V1B1
ATP6V1B2
ATP6V0A2
AMY1A
SLC4A2
AGPAT2
GIF
ATOX1
CCS
CREB5
FOSB
GRIN3A
GRIA4
CHRNB2
GABRR1
HBA1
HBA2
HBB
IDO1
SDC2
TGFB2
TGFB3
ADH5
TCF7L1
WNT3A
FZD5
WNT1
WNT2
WNT5A
FZD8
FZD6
FGF5
IL13
IL4
SGCB
SGCD
GGCX
SDHD
CPOX
PSMD4
SPCS2
SRPRB
SPCS3
BRCA1
MYL4
CNGB1
ARHGEF2
DAPK2
GZMB
FBP1
UGT2B10
CRYL1
UGT2A1
UGT2B15
UGT1A8
UGT2B11
UGT2A3
GMDS
AKR1B10
TSTA3
LCT
GAA
ECI2
HMGCL
CYP51A1
DHCR7
SC5D
SOAT2
AKR1C4
AKR1D1
SLC27A5
CYP27A1
CPS1
GLS2
NOS3
NAT2
CYP1A2
CYP2A6
CTH
CBS
ALDH2
ALDH3A1
MAOA
ALDH3B2
ALDH6A1
CDO1
CSAD
AMY2A
ALG8
ALG9
FUCA1
MAN2B1
MANBA
GALNT12
GALNT7
GCNT3
GALNT3
GCNT1
GALNT6
GALNT1
B4GALT2
ARSB
HYAL4
CHSY1
XYLT2
HS3ST2
HS3ST3B1
HS6ST1
NDST4
PNLIPRP1
PIGB
PIGN
JMJD7-PLA2G4B
PLA2G2D
PLA2G2E
PLA2G2F
CYP2C19
PLA2G12B
ACER3
DEGS1
FUT6
B3GALT1
B3GALT2
B3GALT5
B3GNT4
ST8SIA1
NAGA
ST3GAL5
ACO1
ECHDC1
ACADS
MTHFS
ALDH1L1
MTR
AK2
ALPI
NAMPT
BST1
CD38
ENPP1
NT5C3A
UPB1
VNN1
ALPL
SPR
IDI1
CA7
CA1
CA12
SARS
LARS2
WARS
TARS2
FADS1
ELOVL5
ELOVL6
POLR2J2
VAMP5
ATG4C
TNFRSF1A
CTBP2
ANPEP
CREB1
CALM1
ATP1A2
GLS
GABRB3
GABRD
GABRB1
TUBA1A
TUBA1B
TUBA1C
LEF1
MCAT
OLAH
HMGCLL1
ALDH1A3
GGT5
NEU3
CHST2
B4GALT3
PIGZ
PLA2G6
PHOSPHO2
GADL1
PANK3
BPNT1
MPST
ADH1B
ACACB
FASN
CPT1A
CPT1B
CPT1C
ACSL1
NME2
MAT2A
MCCC2
PYGM
MAN2A2
MAN1A1
MAN1B1
MAN1C1
INPP5E
PIP4K2B
PIP4K2A
PIP4K2C
INPP1
IMPA1
IMPA2
CDS2
DGKG
PLA2G7
DCP1A
XRN1
LSM1
LSM3
LSM5
LSM6
LSM4
GTF2F2
MCM2
MCM4
MCM5
MCM7
PSMB11
RXRB
SLC27A1
CPT2
CYP8B1
GK2
ME1
MBD4
NTHL1
ERCC4
POLM
HES1
CCNG2
SESN1
SESN2
SESN3
STX10
CLTA
GNPAT
SOD1
BOK
COX4I1
COX6A1
COX6B1
COX7A2L
COX7B
COX8A
ATP1B2
ATP1B3
PSEN2
RFNG
WASF3
HLA-B
CPLX1
ADCY7
ADCY4
GABRA2
GABRA6
PLA2G4B
GUCY1A2
GUCY1A3
TAS2R1
TAS2R10
TAS2R13
TAS2R14
TAS2R16
TAS2R19
TAS2R20
TAS2R3
TAS2R31
TAS2R38
TAS2R39
TAS2R4
TAS2R40
TAS2R43
TAS2R46
TAS2R5
TAS2R50
TAS2R60
GUCA1C
ADCY9
CREB3
CREB3L2
PDE1C
NKX2-2
NEUROG3
NKX6-1
HHEX
HNF4G
MNX1
PAX4
AQP3
AQP2
DYNLL2
CFTR
HEPH
GPX1
TOMM40
TOMM40L
PDE4D
TUBA3E
TUBAL3
PFN3
PFN4
CASP1
IL7R
PECR
GNB1
SDHA
POLR2K
MCCC1
BCKDHA
BCKDHB
RPN1
RPN2
PIGF
ASAH1
SMPD1
UROD
FECH
POLR2F
PSMC2
PSMD1
PSMD2
PSMD8
SRP54
SRP19
PCNA
TOP3A
PRKDC
MRE11A
XRCC4
FEN1
APAF1
PIK3C3
BID
HTRA2
UQCRC1
NOTCH2
PTCH1
SMO
GLI3
SUFU
C8G
KLRD1
KIR3DL2
AGTR2
REN
CNGA1
GUCY2F
IRS1
IAPP
ATP6V1D
APOB
ALDH3B1
MDH2
PC
MDH1
PGM1
ALDOA
ALDOB
TKT
UGDH
B4GALT1
ACAA2
ACAT2
ALDH9A1
HMGCS1
MSMO1
NSDHL
HSD17B4
SCP2
VKORC1
ARG1
ABAT
AMT
GLDC
SHMT1
HIBCH
NEU1
HEXB
HEXA
GALNS
ALDH7A1
GLA
PLA2G2A
ACSS2
ACO2
MTHFD1
MVK
FDPS
MVD
CA2
CYP2C9
POLR2J
UNG
MSH6
STX11
GABARAPL2
GABARAPL1
ATG3
HAO2
BIRC6
FXYD2
APH1A
SAV1
YAP1
TEAD3
CTSG
GNGT1
ASIC2
INS
ATP1A1
DCTN6
SLC4A4
CA4
ATP6V1E1
ATP4B
DGAT1
DDC
MAOB
CHRNA4
IFNG
TCF7
IL2RG
RAD50
VKORC1L1
GAD1
PAPSS2
GLB1
HK1
TAF9B
ETS1
SUCLA2
DLAT
IDH3G
PDHB
IDH3A
SUCLG2
PFKL
PFKP
ACSL3
ADH1A
CYP11B2
ATP6V0B
POLR2H
POLR3H
CKB
CKM
PYGL
GYG2
GYG1
GYS2
STT3B
EXT1
EXT2
PIK3CD
PIK3CG
PIP5K1A
PIP5K1C
PIGG
CDS1
CDIPT
PLA2G4A
PAFAH1B2
LDHA
KARS
IARS
LARS
DARS
QARS
RARS
MARS
FARSA
ABCD3
ABCD1
ABCG5
ABCG8
TAP2
CNOT3
CNOT2
DCP1B
POLR3A
POLR1B
POLR3B
POLR1A
TBP
TAF4
TAF6
TAF11
TAF13
GTF2E1
GTF2A1
TBPL1
GTF2A2
TBPL2
TAF4B
RFC5
RPA4
PSMA2
PSMB3
PSMA4
PSMA6
PSMA3
PSMA5
PSMB4
PSMB6
PSMB2
PSMD6
PSMD7
PSMA8
PSMB8
PSME1
PSME2
PSME3
PSMB10
PSMB9
SRP9
ACADL
ACOX3
SCD5
SLC27A4
XRCC1
POLB
LIG3
MUTYH
POLL
LIG1
OGG1
SMUG1
ERCC5
ERCC1
MSH2
MLH3
RAD51
BRCA2
NBN
RAD51B
RAD51C
XRCC3
XRCC6
LIG4
DNTT
FAN1
TNFRSF13C
PIK3CB
ITPKA
ITPKB
SNAP23
STX4
STX5
STX7
VTI1A
STX3
STX6
VAMP7
SNAP29
STX8
STX16
VAMP4
YKT6
STX2
VAMP1
VTI1B
BET1L
BET1
ATG12
ACOX2
ACSL6
PRKAG1
PRKAG3
ADCY2
CASP3
CASP9
BAX
BCL2
BIRC2
CASP7
BIRC3
BAK1
NOTCH3
NOTCH4
MAML2
MFNG
LFNG
SHH
IHH
DHH
RASSF1
C8A
C8B
C7
C9
HLA-DRA
HLA-E
HLA-DMA
HLA-DPA1
IL12A
CD8B
CD80
HLA-DRB1
TNFRSF17
CRY2
PER2
ARNTL
NPAS2
PRKAG2
RORA
ADCY8
ATP6V0D1
ATP6V0A1
ATP6V0C
TCIRG1
ADCY5
ADCY3
PDE1B
CREB3L4
ABCC8
ADCY6
CREB3L1
CREB3L3
PDE3B
GUCY1B3
PDX1
HNF1B
ONECUT1
ATP6V1C1
MTTP
PNLIP
SCARB1
GRIN1
GRIA1
GABRA3
GRIN2D
SEC61A2
ARPC5L
NLRC4
SDC1
FZD2
PTPRC
CD3E
CD79A
ZAP70
CD3D
TAT
FUCA2
CYP7A1
STT3A
MAN1A2
SPHK1
LDHB
ACADM
RPA1
MCM6
RPA2
HSPA5
SEC11C
SEC11A
TDG
RPA3
NR1D1
GABRA5
PDE6A
PDE6B
PKLR
PAX6
ATP1B1
APOA4
DCLRE1C
BHLHE41
RHO
ACAT1
GOT2
HK2
ALPP
OGDH
SUCLG1
DLD
DLST
PDHA1
IDH3B
PFKM
GCK
HADHA
HADHB
ACOX1
ACAA1
DBT
PCCA
PCCB
GBE1
GYS1
AGL
PIP5K1B
PLA2G1B
ALAS2
EPRS
TAP1
POLA1
RFC3
RFC2
MCM3
POLD1
RFC4
RFC1
POLE2
POLA2
POLD2
PSMA7
PSMB1
PSMA1
PSMB5
PSMB7
PSMD14
PSMD12
PSMD13
PSMD3
PSMD11
SEC61A1
SRP14
SCD
FADS2
MLH1
XRCC5
VAMP2
STX1A
STX1B
GABARAP
BCL2L1
CASP8
XIAP
MAML1
MAML3
HLA-G
CD8A
TAPBP
HLA-DMB
HLA-DRB5
HLA-DOB
HLA-DOA
HLA-DQA2
HLA-DPB1
CRY1
PER1
PER3
CLOCK
CPLX2
GABRA1
GABRA4
GRIA2
RGS9
GUCA1A
RCVRN
PIK3R3
HNF1A
NEUROD1
HNF4A
ATP6V1A
APOA1
ABCA1
GRIN2A
GRIN2C
GRIN2B
ARPC5
HLA-DQA1
PIGO
POLR1C
POLE
ACSL5
GUCA1B
