# Supplementary material for: Integration of multiple networks and pathways identifies cancer driver genes in pan-cancer analysis
Source: BMC Genomics. 2018 Jan 6;19:25. doi: 10.1186/s12864-017-4423-x (PMC5756345; doi:10.1186/s12864-017-4423-x)
Supplement: Supplementary file 3 — Shows 895 cancer driver genes. (XLSX 18 kb) [file 12864_2017_4423_MOESM3_ESM.xlsx]

## Sheet: Sheet1
Genes
GALE
TYMS
RAD54L
HTR1D
IRF7
DRD2
CAT
RRM2
PIGM
PAFAH1B3
EXOSC3
PRIM1
PRIM2
DNA2
PLTP
OLR1
BLM
BRIP1
FANCA
FANCD2
FANCF
RMI1
FANCB
AP1S1
BBC3
PMAIP1
TNNI3
DTX1
JAG2
DLL4
PTCH2
BOC
GAS1
SH2D2A
CFI
AGT
DDX58
NLRX1
CD22
TNFSF13B
CD86
SNAP25
SYT1
RIMS1
PDE1A
GABBR2
TAS1R3
CGA
LIPE
IRS2
SGK1
SLC7A8
CUBN
C6
C3
C4A
CFH
CFB
CTLA4
ENO3
PGAM2
ALDOC
UGT1A6
ACSL4
HADH
HSD17B7
ATP6V1G2
POLR3K
PPAT
PSAT1
EZH1
ALDH4A1
TYRP1
KMO
PTGIS
PNP
PDSS1
CA9
DARS2
ABCD2
RNASEH2A
XRCC2
EME1
EME2
CCNE2
CCNB3
MOCS3
BIRC5
ETS2
BAMBI
BMP6
INHBB
RASSF6
TEAD1
ITGA9
WNT3
HLA-DQB1
ACE2
GNG13
GNG4
GNG7
GNG11
GNG2
SCNN1G
IGF1
PLIN1
AMY1A
AGPAT2
CREB5
FOSB
GRIA4
CHRNB2
HBA1
HBA2
HBB
IDO1
TCF7L1
BRCA1
GZMB
TSTA3
CYP2A6
CBS
ALDH2
MAOA
CDO1
ALG8
GALNT7
GCNT3
GALNT6
PLA2G2D
ACO1
ACADS
ALDH1L1
CD38
ALPL
CA12
TARS2
ATP1A2
GABRB3
GABRD
TUBA1C
LEF1
ALDH1A3
B4GALT3
ADH1B
ACACB
ACSL1
PYGM
LSM1
LSM4
MCM2
MCM4
ME1
BOK
ATP1B2
WASF3
ADCY4
PDE1C
NKX6-1
HNF4G
MNX1
TOMM40
TUBA3E
TUBAL3
PECR
POLR2K
PCNA
FEN1
PTCH1
APOB
PC
PGM1
ACAA2
ABAT
AMT
GLDC
PLA2G2A
ACSS2
CA2
STX11
GABARAPL1
YAP1
CTSG
CA4
DDC
IL2RG
VKORC1L1
GAD1
ADH1A
ATP6V0B
POLR2H
CKM
PYGL
GYG2
PLA2G4A
PSMB3
PSMA5
PSME2
PSMB9
SRP9
ACADL
POLB
RAD51
BRCA2
ITPKA
ACSL6
BAX
NOTCH4
MAML2
MFNG
C7
CD80
CRY2
PER2
ADCY5
PDE1B
CREB3L4
CREB3L1
PDE3B
GRIN1
GRIN2D
SEC61A2
SDC1
FZD2
CD3E
CD3D
MCM6
RPA3
PDE6B
BHLHE41
GBE1
TAP1
RFC3
RFC2
RFC4
POLE2
POLA2
PSMD3
SCD
FADS2
STX1A
HLA-DOB
HLA-DQA2
PER1
CPLX2
GRIA2
ABCA1
GRIN2C
HLA-DQA1
HTR1F
KCNJ1
PPP1R1B
JAK3
DGKD
ALAD
FABP1
FANCL
DGKZ
TNNT2
UQCRFS1
SERPINA5
C2
MASP2
C1S
C3AR1
TLR5
MS4A2
PLCB4
ATP6V1H
GABBR1
ITPR2
CAMKK1
ADORA1
INSR
CD28
PRF1
KCNQ1
SLC7A7
C1QB
C1QC
NAIP
MASP1
GLI1
CD40LG
AKR1B1
UGT1A1
UGT2B7
ASS1
ARG2
NOS1
POLR3G
PHGDH
SHMT2
CNDP1
DAO
ECHS1
GSTM3
ALOX5
LTC4S
ALDH1B1
AGXT
HMOX1
ABCG1
HMGCS2
PLIN2
SGPP1
BIRC7
BMP7
GDF6
RASSF2
RASSF4
HLA-F
ACE
ENPEP
PLA2G4C
GABRB2
SCNN1A
SCNN1B
KCNMB2
GNRH1
FZD1
ATP6V1B1
TGFB3
WNT5A
FBP1
UGT2B10
CRYL1
UGT2A1
AKR1B10
CTH
ALDH3A1
ALDH6A1
CSAD
GALNT3
GCNT1
HS3ST2
HS6ST1
DEGS1
FUT6
B3GNT4
ST8SIA1
ST3GAL5
ALPI
CA1
LARS2
VAMP5
GLS
TUBA1B
MAN1A1
MAN1C1
PIP4K2C
PLA2G7
MCM5
CYP8B1
HLA-B
ADCY7
GABRA2
GUCY1A2
TAS2R20
HHEX
AQP3
AQP2
DYNLL2
CASP1
IL7R
BCKDHB
SMPD1
FECH
BID
UQCRC1
KLRD1
CNGA1
ALDOB
SHMT1
HIBCH
CYP2C9
HAO2
ATP1A1
CHRNA4
TCF7
ETS1
PDHB
SUCLG2
PFKP
CKB
PIK3CG
CDS1
LDHA
DARS
TAP2
POLR3B
PSMB8
PSMB10
SCD5
SLC27A4
LIG1
XRCC3
STX16
VAMP1
ATG12
ACOX2
ADCY2
BIRC3
NOTCH3
HLA-DRA
HLA-DMA
HLA-DPA1
CD8B
HLA-DRB1
ADCY8
TCIRG1
CREB3L3
GUCY1B3
MTTP
SCARB1
NLRC4
PTPRC
CD79A
ZAP70
TAT
SPHK1
LDHB
ACADM
ATP1B1
ACAT1
GOT2
HK2
SUCLG1
PDHA1
ACAA1
DBT
PCCA
PCCB
PIP5K1B
STX1B
HLA-G
CD8A
TAPBP
HLA-DMB
HLA-DRB5
HLA-DOA
HLA-DPB1
RGS9
ATP6V1A
GRIN2A
C1R
BHLHE40
FOXA2
PIP5KL1
AGPAT4
PLA2G5
UPP1
ABCC4
ABCG4
GADD45B
TEAD4
GABRG3
GRIA3
SDC2
TGFB2
FZD8
SGCD
DAPK2
GLS2
PLA2G12B
B3GALT2
CA7
ELOVL6
ANPEP
OLAH
CHST2
CPT1C
IMPA2
SESN3
GLI3
REN
IRS1
ALDH3B1
SLC4A4
PAPSS2
BCL2
ARNTL
PDX1
NR1D1
BCL2L1
ACSL5
GPI
ALG3
LIMD1
GCLC
GCLM
HMBS
FANCG
AP1S2
HHIP
AGTR1
PRKAA2
SLC9A3R2
DYNC2H1
G6PD
ATP6V1E2
GOT1
CAD
ALDH18A1
TXNRD1
GART
GARS
TARS
ITGA8
GRIN3B
FZD9
WNT7A
WNT3A
GGCX
CPOX
SRPRB
CNGB1
UGT2B15
GMDS
AKR1C4
CYP27A1
CPS1
ALDH3B2
AMY2A
B4GALT2
BST1
VNN1
CPT1B
NME2
MCM7
SESN1
CPLX1
ADCY9
CFTR
PRKDC
AGTR2
ALDOA
UGDH
FXYD2
MAOB
RFC5
PSMB4
SMUG1
BET1
LFNG
IHH
C8B
HLA-E
TNFRSF17
NPAS2
RORA
GRIA1
GABRA3
HSPA5
SEC11C
PAX6
ALPP
PLA2G1B
PSMD11
VAMP2
HNF1A
NEUROD1
HNF4A
POLE
TG
SLC3A1
PRPS2
AADAT
GSTM2
GSTM1
BMP5
PLA2G4D
GRIN3A
HMGCLL1
FASN
MCCC2
DGKG
HEPH
GUCA1B
POLE3
RRM1
DGKH
PIGU
PIGX
FARSB
TAF5
GTF2E2
MNAT1
GTF2H3
PSMC4
PSME4
RBBP8
PALB2
FANCM
FANCE
CYCS
COX5A
COX5B
DLL1
JAG1
GLI2
C5
UNC13B
PIK3R2
SLC3A2
PGM2
COQ3
ATP5G1
ADSL
GCSH
AHCYL2
SUV39H1
EHHADH
GSTA1
GSTA2
GSTT1
ALOX12
RPP25
NXT2
LSM7
RNASEH1
PARP2
APEX2
TOPBP1
GABRQ
ATG4D
WWC1
THOP1
RORC
GNGT2
NTF3
GABRG2
PIK3CA
GABRR1
FZD5
WNT2
FZD6
ARHGEF2
UGT1A8
DHCR7
SLC27A5
XYLT2
PLA2G6
LSM5
HES1
ATP1B3
GUCY1A3
PDE4D
ASAH1
PSMD2
SMO
MDH2
HSD17B4
UNG
MSH6
ATP4B
MARS
POLR1B
POLR1A
TBPL1
TAF4B
PSMD7
LIG3
MSH2
RAD51C
YKT6
STX2
CASP3
BAK1
RASSF1
ADCY6
HNF1B
TDG
GABRA5
MCM3
POLD1
POLD2
PSMD14
PSMD12
APOA1
POLR1C
FTH1
GPAA1
PIGC
UQCRB
MAP2K1
ITPR3
CLPS
MBL2
RFX5
EHMT2
SETDB1
PEX11G
INHBC
TEAD2
PSMD4
UGT2B11
HMGCL
SOAT2
AKR1D1
NAT2
CYP1A2
GALNT12
HS3ST3B1
CYP2C19
FADS1
GGT5
PIGZ
CPT2
GNPAT
TOMM40L
TKT
NEU1
GLA
FDPS
GYS2
STX6
C8A
C9
ATP6V1C1
CYP7A1
APOA4
DCLRE1C
AGL
EPRS
POLA1
ARPC5
FANCC
MAPKAPK3
KLRC1
ABHD5
ARPC1B
CYP11A1
TAF7L
RORB
FGF5
PLA2G2F
WARS
CCNG2
ALDH9A1
GALNS
IFNG
EXT1
PIK3CD
PRKAG3
PFKM
MAML3
OTC
EXOSC8
EXOSC7
MADCAM1
SLC2A2
STK36
RFXAP
CYP3A4
NXT1
NXF3
POLR1D
PEX11A
ADCY1
GIF
UGT2A3
NOS3
FUCA1
B3GALT1
B3GALT5
ENPP1
ELOVL5
NEU3
CPT1A
GTF2F2
SESN2
RPN2
C8G
NSDHL
IARS
ABCD3
ABCG5
CASP7
SHH
ATP6V0D1
ADCY3
PDE6A
ACOX1
PSMA7
PER3
GABRA4
GRIN2B
POLD3
TNFRSF13B
ALPPL2
LCT
ABCG8
ITPKB
ICOSLG
LHCGR
CRLS1
POLH
ETV6
GDF5
GALNT1
UPB1
IDI1
TNFRSF1A
TUBA1A
GPX1
XRCC4
POLR2J
STX4
PKLR
ALAS2
CASP8
POLD4
POLR3D
INPPL1
PIGA
PIGS
INPP4A
UQCRQ
BRAF
RBPJ
ATP6V1F
MAFA
AKR1A1
CS
OXSM
CNDP2
CARS
ATG4A
WWTR1
PPP1R3E
MANBA
ARSB
HYAL4
ECHDC1
POLR2J2
BPNT1
MAT2A
SLC27A1
COX6A1
COX7B
SDHA
NOTCH2
ATP6V1D
ACO2
TEAD3
GNGT1
IDH3A
PFKL
GYG1
ABCD1
TAF4
DNTT
VTI1B
PRKAG2
ATP6V0C
OGDH
HMGCR
FBXL3
PNPO
GTF2H2
FAM175A
BCL2L11
FLT3LG
AP2S1
TAS1R1
RFXANK
IDH1
PGM3
POP5
VAMP8
COX7A2
MAN2B1
PANK3
CREB3L2
PIGF
B4GALT1
ACAT2
GLB1
PIP5K1C
TAF13
PSMA6
PSMA3
STX3
ARPC5L
KLRC2
SGCB
RPN1
CCNG1
SLC4A2
PSMB2
DPM1
UPF3A
POLM
MRE11A
