# Supplementary material for: Integration of multiple networks and pathways identifies cancer driver genes in pan-cancer analysis
Source: BMC Genomics. 2018 Jan 6;19:25. doi: 10.1186/s12864-017-4423-x (PMC5756345; doi:10.1186/s12864-017-4423-x)
Supplement: Supplementary file 4 — Shows cancer driver genes identified by our method (319/895) that were found in at least two of the different methods considered. (XLSX 10 kb) [file 12864_2017_4423_MOESM4_ESM.xlsx]

## Sheet: Sheet1
Genes
ABCA1
ABCD1
ABCD2
ABCG4
ACACB
ACADS
ACAT1
ACE
ACO1
ACO2
ACSL4
ACSL6
ACSS2
ADCY1
ADCY2
ADCY3
ADCY4
ADCY6
ADCY7
ADCY8
ADCY9
ADH1B
ADSL
AGL
AGPAT2
AGXT
ALDH1L1
ALDH2
ALDH9A1
ALOX12
ALOX5
ALPP
ALPPL2
ANPEP
AP1S1
APOB
AQP2
ARHGEF2
ARSB
ATG4D
ATP1A1
ATP1A2
ATP1B1
ATP6V1A
ATP6V1B1
B3GALT1
B3GALT2
B4GALT3
BAX
BBC3
BCL2L1
BLM
BMP5
BMP7
BOC
BRAF
BRCA1
BRCA2
BRIP1
C1S
C3
C5
C6
C7
C8B
CAD
CARS
CASP8
CAT
CCNG2
CD22
CD38
CD3E
CD40LG
CFH
CFI
CFTR
CHRNA4
CHRNB2
CHST2
CNDP2
CNGB1
COX5A
CPS1
CPT1A
CPT1B
CPT1C
CPT2
CREB3L3
CSAD
CTSG
CUBN
CYP27A1
CYP3A4
CYP7A1
DARS
DBT
DCLRE1C
DDC
DGKD
DGKG
DNTT
DTX1
DYNC2H1
ECHS1
EME1
ENPEP
ENPP1
EPRS
ETS1
EXT1
FANCA
FANCD2
FANCE
FANCM
FASN
FBXL3
FDPS
FOXA2
FUT6
FZD1
GABBR1
GABBR2
GABRA2
GABRA3
GABRA4
GABRA5
GABRB3
GABRD
GABRG2
GABRG3
GABRR1
GARS
GGCX
GIF
GLA
GLDC
GLI2
GLI3
GLS
GRIA1
GRIA2
GRIA3
GRIA4
GRIN2A
GRIN2B
GRIN2D
GRIN3A
GRIN3B
GUCY1A2
GUCY1A3
GYS2
HAO2
HEPH
HHEX
HIBCH
HK2
HLA-B
HLA-DQB1
HLA-DRB1
HLA-DRB5
HLA-F
HMGCR
HNF1A
HNF1B
HNF4A
HNF4G
HS6ST1
HTR1F
IDH1
IDH3A
IL2RG
IL7R
INPP4A
INPPL1
INSR
IRS1
ITGA8
ITPKB
ITPR2
ITPR3
JAG1
JAG2
JAK3
KCNJ1
LCT
LDHA
LEF1
LHCGR
LIG1
MADCAM1
MAFA
MAML2
MAML3
MAP2K1
MCCC2
MCM3
MCM4
MDH2
ME1
MOCS3
MRE11A
MSH2
MSH6
MTTP
NEUROD1
NLRC4
NOS1
NOTCH2
NOTCH3
NOTCH4
NR1D1
NSDHL
NTF3
NXF3
OGDH
PALB2
PANK3
PARP2
PAX6
PC
PCCA
PCCB
PDE1B
PDE1C
PDE3B
PDE4D
PDE6A
PDE6B
PER1
PER2
PER3
PFKM
PFKP
PGM3
PIK3CA
PIK3CD
PIK3CG
PIK3R2
PIP5K1C
PLA2G1B
PLA2G2F
PLA2G4A
PLA2G4D
PLCB4
PLTP
POLA1
POLD1
POLE
POLH
POLM
POLR1A
POLR1C
POLR2J
POLR3B
PRF1
PRKDC
PSAT1
PSMA6
PSMC4
PSMD2
PTCH1
PTCH2
PTPRC
PYGL
PYGM
RASSF2
RBBP8
RFC3
RFC4
RFX5
RIMS1
RNASEH1
RPN2
SDHA
SESN1
SESN2
SETDB1
SGK1
SLC27A5
SLC3A2
SLC4A2
SLC4A4
SLC7A7
SMO
SMPD1
SMUG1
SPHK1
ST3GAL5
STX1A
TAP1
TARS
TARS2
TCF7
TDG
TEAD2
TG
TGFB2
THOP1
TNNT2
TOPBP1
TUBAL3
TYMS
TYRP1
UGT1A1
UGT1A8
UGT2A1
UGT2A3
UGT2B11
UNC13B
UPF3A
UQCRFS1
VKORC1L1
VNN1
WASF3
WNT2
XRCC4
XYLT2
ZAP70
